# Supplementary material for: Developing and validating a machine learning model to predict multidrug-resistant Klebsiella pneumoniae-related septic shock
Source: Front Immunol. 2025 Jan 10;15:1539465. doi: 10.3389/fimmu.2024.1539465 (PMC11757138; doi:10.3389/fimmu.2024.1539465)
Supplement: Supplementary file 2 [file Table1.xlsx]

## Sheet: data set
	X	Group	NO	Patient.ID	surgery	Gender	Age	Endotracheal.intubation	Mechanical.ventilation	Ventilator.weaning.failure	Vasoactive.medications	CRRT.use	ECMO.use	Anticoagulant.usage	Tracheostomy	prognosis	Hyperlipidemia	Liver.abscess	Biliary.tract.infection	Intra.abdominal.infection	Pneumonia	Urinary.tract.infection	Coronary.heart.disease	Altered.mental.status	MODS	Cardiac.arrest	Coagulopathy	DIC	Chronic.renal.insufficiency	Heart.failure	Stroke	Metabolic.encephalopathy	Hepatic.encephalopathy	Atrial.fibrillation	Ventricular.fibrillation	Hyperlactatemia	Hypertension	Diabetes.mellitus	Diabetes.related.complications	Acute.liver.injury	Acute.kidney.injury	Sepsis	Septic.shock	Anemia	Intracranial.infection	ARDS	Serum.Urea	SO2	pH
54	614	0	200525307	2020033387	0	1	64	1	0	0	0	0	0	0	0	0	0	0	0	0	1	0	0	0	0	0	1	0	0	0	0	0	0	0	0	0	0	0	0	1	0	0	1	0	0	1	6.7	88	7.341
92	505	0	220802313	2022060271	0	0	60	0	0	0	0	0	0	0	1	0	0	0	0	0	1	1	0	0	0	0	1	0	0	0	1	0	0	0	0	0	1	0	0	0	0	0	1	1	0	1	17.47	92.6	7.37
93	343	1	240203333	2023160073	1	1	54	1	0	0	0	0	0	0	0	0	1	0	0	0	1	0	0	0	0	0	0	0	0	0	1	0	0	0	0	0	1	0	0	1	0	0	1	0	1	0	10.56	93.4	7.421
112	580	0	190204017	201902389	0	1	63	0	0	0	0	1	0	0	1	1	0	0	0	0	1	0	1	0	0	0	0	0	1	1	1	0	0	0	0	0	1	1	0	0	0	0	1	0	0	1	6.785	97.1	7.423
147	1304	0	210329303	2021017086	0	1	86	1	0	0	0	0	0	0	0	0	0	0	0	0	1	0	0	0	0	0	0	0	0	0	0	0	0	0	0	0	0	0	0	0	0	0	1	0	0	0	9.39	97.1	7.423
152	389	0	210621117	2021058392	1	0	56	0	0	0	0	0	0	0	0	0	0	0	0	0	0	0	0	0	0	0	0	0	0	0	0	0	0	0	0	0	0	0	0	0	0	0	1	0	0	0	3.66	97.1	7.423
159	792	1	210924111	2021096622	0	1	68	0	0	0	0	0	0	0	0	0	0	0	0	0	1	0	0	0	0	0	0	0	0	0	0	0	0	0	0	0	0	0	0	0	0	0	1	0	0	0	3.14	97.1	7.423
172	1213	1	220718307	2022073292	0	1	81	0	0	0	0	0	0	1	0	1	0	0	0	0	1	0	0	0	0	0	1	0	0	0	1	0	0	0	0	0	0	1	0	1	0	0	1	1	0	0	7.99	97.1	7.423
178	979	0	221119312	2022126457	0	1	73	0	0	0	0	0	0	0	0	1	0	0	0	0	0	0	0	0	0	0	0	0	0	0	0	0	0	0	0	0	0	0	0	0	0	0	1	0	0	0	7.37	97.1	7.423
204	208	1	230610316	2023065977	0	1	48	1	0	0	0	1	0	1	0	1	0	0	0	0	1	0	0	0	0	0	0	0	1	0	0	0	0	0	0	0	1	1	0	0	0	0	1	0	0	1	37.55	97.1	7.423
227	1299	1	190412011	2019028992	0	1	86	0	0	0	0	0	0	1	0	0	0	0	0	0	1	0	0	0	0	1	0	0	0	0	1	0	0	0	0	0	1	0	0	0	0	0	0	0	0	0	4.37	87.7	7.185
231	248	1	200327019	2020018311	0	0	51	0	0	0	0	0	0	0	1	0	0	0	0	0	1	0	0	1	0	0	0	0	0	0	1	0	0	0	0	0	1	0	0	0	0	0	0	0	0	0	1.5	100.2	7.576
240	1064	0	191001013	2019095986	0	0	76	0	0	0	0	0	0	0	0	0	0	0	0	0	1	0	0	0	0	0	0	0	0	0	1	0	0	0	0	0	1	0	0	0	0	0	0	0	0	1	5.61	90.2	7.435
246	1123	0	190414049	2019034782	0	1	78	0	0	0	0	0	0	0	0	0	0	0	0	0	1	0	1	0	0	0	0	0	0	1	0	0	0	0	0	0	0	0	0	0	0	0	0	0	0	1	8.24	99.8	7.469
247	692	1	191229011	2019127293	0	1	66	0	0	0	0	0	0	0	1	0	0	0	0	0	1	0	0	0	0	0	0	0	0	0	0	0	0	0	0	0	0	0	0	0	0	0	0	0	0	1	7.09	85.9	7.532
248	968	0	210407306	2021033834	0	1	73	0	0	0	0	0	0	1	0	1	0	0	0	0	1	0	1	0	0	0	0	0	0	0	1	0	0	1	0	0	0	1	0	0	0	0	0	0	0	0	20.38	100.1	7.42
252	741	1	210429101	2021037030	0	1	67	0	0	0	0	0	0	1	1	0	0	0	0	0	1	0	0	0	0	0	0	0	0	0	1	0	0	1	0	0	1	0	0	0	0	0	0	0	0	0	4.98	99.3	7.522
256	387	1	210703331	2021056441	1	0	56	1	0	0	0	0	0	0	0	0	0	0	0	0	1	0	0	0	0	0	0	0	0	0	1	0	0	0	0	0	0	1	0	0	0	0	0	0	0	0	4.59	91.6	7.466
260	630	0	210627126	2021058519	0	1	64	0	0	0	0	0	0	0	1	0	0	0	0	0	1	0	0	0	0	0	0	0	0	0	1	0	0	0	0	0	1	0	0	0	0	0	0	1	0	0	8.76	99.6	7.51
262	945	1	230421303	2023048531	0	0	72	0	0	0	0	0	0	1	0	0	0	0	0	0	1	0	1	0	0	0	0	0	0	0	0	0	0	0	0	0	0	1	0	0	0	0	0	1	0	1	6.785	97.5	7.391
265	894	1	200710310	2020052642	0	0	71	0	0	0	0	0	0	0	1	0	0	0	0	0	1	0	0	0	0	0	0	0	0	0	1	0	0	0	0	0	1	0	0	0	0	0	0	0	0	0	2.68	99.6	7.437
268	390	0	210920302	2021089325	1	0	56	0	0	0	0	0	0	0	0	0	0	0	0	0	1	0	0	0	0	0	0	0	0	0	1	0	0	0	0	0	1	1	0	0	0	0	0	0	0	0	8.85	98	7.447
269	710	1	211106310	2021104116	0	0	66	0	0	0	0	0	0	0	0	0	0	0	0	0	0	0	0	0	0	0	0	0	0	0	0	0	0	0	0	0	0	0	0	0	0	0	0	0	0	0	3.51	98.2	7.478
271	740	1	210507303	2021036197	1	0	67	0	0	0	0	0	0	0	0	0	0	0	0	0	1	0	0	0	0	0	0	0	0	0	1	0	0	0	0	0	1	1	0	0	0	0	0	0	0	0	2.99	95.2	7.511
272	421	1	210923306	2021093418	0	0	57	0	0	0	0	0	0	0	0	0	0	0	0	0	1	0	0	0	0	0	0	0	0	0	0	0	0	0	0	0	0	0	0	0	0	0	0	1	0	0	5.89	98.2	7.458
273	45	1	200315012	2020016092	0	1	30	0	0	0	0	0	0	0	1	1	0	0	0	0	0	1	0	0	0	0	0	0	0	0	1	0	0	0	0	0	1	1	0	0	0	0	0	0	0	0	4.3	100.1	7.482
277	381	1	200708310	2020043560	0	0	56	0	0	0	0	0	0	0	0	0	0	0	0	0	1	0	0	0	0	0	0	0	0	0	1	0	0	0	0	0	0	0	0	1	0	0	0	0	0	0	4.74	100.2	7.503
278	917	1	240503341	2024049996	0	0	71	0	0	0	0	0	0	1	0	0	0	0	0	0	1	0	0	0	0	0	1	0	0	0	0	0	0	1	0	0	0	0	0	0	0	0	0	0	0	0	3.51	97.4	7.468
281	204	1	220816102	2022069077	1	0	48	0	0	0	0	0	0	0	0	1	0	0	0	0	1	0	0	0	0	0	0	0	0	0	1	0	0	0	0	0	1	0	0	0	0	0	0	0	1	0	3.28	96.8	7.437
282	203	1	220816102	2022069077	1	0	48	0	0	0	0	0	0	0	0	1	0	0	0	0	1	0	0	0	0	0	0	0	0	0	1	0	0	0	0	0	1	0	0	0	0	0	0	0	1	0	3.28	96.8	7.437
283	849	1	240327335	2024037980	1	0	69	0	0	0	0	0	0	0	0	0	0	0	0	0	0	0	0	0	0	0	0	0	0	0	1	0	0	0	0	0	1	0	0	0	0	0	0	0	0	0	9.56	100	7.463
284	332	1	220219610	2022015286	0	1	54	0	0	0	0	0	0	0	0	0	0	0	0	0	1	0	0	0	0	0	0	0	0	0	1	0	0	0	0	0	1	0	0	0	0	0	0	0	0	0	4.1	99.2	7.417
285	789	1	210916313	2021089317	0	1	68	0	0	0	0	0	0	0	0	0	0	0	0	0	0	0	0	0	0	0	0	0	0	0	0	0	0	0	0	0	0	0	0	0	0	0	0	0	0	0	5.48	99.3	7.339
291	1236	1	230107335	2023001276	0	1	82	0	0	0	0	0	0	0	0	1	0	0	0	0	0	0	1	0	0	0	0	0	0	0	1	0	0	0	0	0	1	1	0	0	0	0	0	0	0	1	6.785	95.1	7.436
293	1015	0	220918334	2022100741	0	0	74	0	0	0	0	0	0	1	0	0	1	0	0	0	1	0	1	0	0	0	0	0	0	0	1	0	0	0	0	0	0	0	0	1	0	0	0	0	0	0	13.81	86.8	7.448
296	754	1	220731307	2022073134	0	1	67	0	0	0	0	0	0	0	0	0	0	0	0	0	1	0	0	0	0	0	0	0	0	0	0	0	0	0	0	0	0	0	0	0	0	0	0	0	0	1	10.48	98.2	7.316
299	859	1	200513327	2020026994	1	1	70	0	0	0	0	0	0	0	0	0	0	0	0	0	1	0	0	0	0	0	0	0	0	0	1	0	0	0	0	0	0	0	0	0	0	0	0	0	0	0	4.72	98.8	7.473
300	952	0	240423303	2024047245	0	0	72	0	0	0	0	0	0	0	0	0	0	0	0	0	1	0	0	0	0	0	0	0	0	0	0	0	0	0	0	0	1	0	0	1	0	0	0	0	0	0	2.94	90.3	7.499
301	1313	1	240421322	2024051973	0	0	86	0	0	0	0	0	0	1	1	0	0	0	0	0	1	0	1	0	0	0	0	0	0	1	1	0	0	1	0	0	1	1	0	0	0	0	0	0	0	0	4.97	97.1	7.482
302	921	1	201008131	2020082292	0	0	72	0	0	0	0	0	0	0	0	0	0	0	0	0	1	0	0	0	0	0	0	0	0	0	1	0	0	0	0	0	1	0	0	0	0	0	0	0	0	0	6.6	98.9	7.468
304	1352	0	240212308	2024016721	0	1	90	0	0	0	0	0	0	1	0	0	0	0	0	0	1	0	1	0	0	0	0	0	0	0	0	0	0	1	0	0	0	0	0	0	0	0	0	0	0	0	6.785	96.6	7.405
306	415	1	200514329	2020033529	0	0	57	0	0	0	0	0	0	0	1	0	0	0	0	0	1	0	0	0	0	0	0	0	0	0	1	0	0	0	0	0	1	1	0	0	0	0	0	0	0	0	3.93	99.8	7.465
310	796	1	220327320	2022029210	0	0	68	0	0	0	0	0	0	0	1	0	0	0	0	0	1	1	0	0	0	0	0	0	0	0	0	0	0	0	0	0	1	1	0	0	0	0	0	0	0	0	6.58	96.5	7.448
311	544	1	240103314	2023158701	0	1	61	0	0	0	0	0	0	0	1	0	0	0	0	0	1	0	0	1	0	0	0	0	0	0	1	0	0	0	0	0	0	0	0	0	0	0	0	0	1	0	4.51	99.9	7.45
313	652	1	200615304	2020037649	1	1	65	0	0	0	0	0	0	0	0	0	0	0	0	0	1	0	0	0	0	0	0	0	0	1	1	0	0	1	0	0	0	0	0	0	0	0	0	0	1	0	9.66	97.4	7.229
315	395	0	221222334	2022136094	0	1	56	0	0	0	0	0	0	1	0	0	0	0	0	0	1	1	0	1	0	0	0	0	0	0	1	0	0	0	0	0	0	1	0	0	0	0	0	0	0	1	6.785	98.6	7.476
318	1046	0	220605317	2022048706	0	1	75	0	0	0	0	0	0	0	0	0	0	0	0	0	1	0	1	0	0	0	0	0	0	0	1	0	0	0	0	0	1	1	0	0	0	0	0	0	0	0	2.15	97.5	7.442
320	234	1	210407318	2021016269	0	1	50	0	0	0	0	0	0	0	1	0	0	0	0	0	1	0	0	0	0	0	0	0	0	0	0	0	0	0	0	0	0	0	0	0	0	0	0	0	0	0	6.52	97.7	7.468
323	252	0	210304118	2021014900	1	1	51	0	0	0	0	0	0	0	0	0	0	0	0	0	0	0	0	0	0	0	0	0	0	0	0	0	0	0	0	0	0	0	0	0	0	0	0	0	0	0	7.94	96.7	7.428
325	727	0	190719016	2019068079	0	0	67	0	0	0	0	0	0	0	1	0	0	0	0	0	1	0	0	0	0	0	0	0	0	0	1	0	0	0	0	0	1	0	0	0	0	0	0	0	0	0	7	97.6	7.432
326	672	1	220801325	2022079201	0	1	65	0	0	0	0	0	0	1	1	0	0	0	0	0	1	0	0	0	0	0	0	0	0	0	1	0	0	0	0	0	1	1	0	0	0	0	0	0	0	1	6.785	99.9	7.486
327	1174	1	240523330	2024065770	1	0	79	0	0	0	0	0	0	0	0	1	0	0	0	0	1	0	0	0	0	0	0	0	0	0	1	0	0	0	0	0	1	0	0	0	0	0	0	0	0	0	4.94	94.8	7.455
328	394	0	220726310	2022074589	0	1	56	0	0	0	0	0	0	0	0	0	0	0	0	0	1	0	0	0	0	0	0	0	0	0	1	0	0	0	0	0	1	0	0	0	0	0	0	0	0	0	5.44	99.5	7.445
332	613	1	200330035	2020015163	1	0	64	0	0	0	0	0	0	1	0	0	0	0	0	0	0	0	0	0	0	1	0	0	0	0	1	0	0	0	1	0	0	0	0	0	0	0	0	0	0	0	2.78	99.8	7.425
333	1009	0	211222314	2021125608	0	1	74	0	0	0	0	0	0	1	1	0	0	0	0	0	1	1	1	0	0	0	0	0	0	0	1	0	0	0	0	0	1	0	0	0	0	0	0	0	0	0	10.2	99.2	7.486
336	518	0	240511324	2024061882	0	0	60	0	0	0	0	0	0	1	0	0	0	0	0	0	1	0	0	1	0	0	0	0	0	0	1	0	0	0	0	0	0	0	0	0	0	0	0	0	0	0	3.52	96.4	7.421
337	309	1	221016329	2022112600	0	0	53	0	0	0	0	0	0	0	0	0	0	0	0	0	1	0	0	0	0	0	0	0	0	0	0	0	0	0	0	0	0	0	0	0	0	0	0	0	0	0	3.8	95.2	7.392
339	519	1	240527322	2024067966	0	1	60	0	0	0	0	0	0	0	0	0	0	0	0	0	0	0	0	0	0	0	0	0	0	0	0	0	0	0	0	0	0	0	0	0	0	0	0	0	0	0	6.37	97.8	7.322
341	689	0	190405004	2019031510	1	1	66	0	0	0	0	0	0	0	1	0	0	0	0	0	1	0	0	0	0	0	0	0	0	0	1	0	0	0	0	0	1	1	0	0	0	0	0	0	0	0	5.78	98.1	7.429
343	268	0	200603353	2020015367	0	1	52	0	0	0	0	0	0	0	0	0	0	0	0	0	0	0	0	0	0	0	0	0	0	0	0	0	0	0	0	0	0	0	0	0	0	0	0	0	0	0	2.52	99.8	7.485
344	780	1	210405106	2020115011	1	0	68	1	0	0	0	0	0	0	0	0	0	0	0	0	1	0	0	0	0	0	0	0	0	0	0	0	0	0	0	0	0	0	0	1	0	0	0	1	0	0	4.19	97.8	7.454
346	535	1	220920106	2022096576	0	1	61	0	0	0	0	0	0	1	1	0	0	0	0	0	1	0	0	0	0	0	0	0	0	0	1	0	0	0	0	0	1	0	0	0	0	0	0	0	0	1	5.79	96.6	7.433
348	274	0	210216311	2021014410	1	1	52	0	0	0	0	0	0	0	0	0	0	0	0	0	1	0	0	0	0	0	0	0	0	0	1	0	0	0	0	0	1	0	0	0	0	0	0	0	0	0	4.12	81	7.43
352	772	1	240524337	2024051172	0	0	67	1	0	0	0	0	0	0	0	0	0	0	0	0	0	0	0	0	0	1	0	0	1	0	1	0	0	0	0	0	1	0	0	0	0	0	0	1	0	0	16.72	100	7.604
355	1378	1	240425301	2024052613	0	1	97	0	0	0	0	0	0	0	0	0	0	0	0	0	1	0	0	0	0	0	0	0	0	0	1	0	0	0	0	0	0	1	0	0	0	0	0	0	0	0	6.785	99.4	7.454
357	1115	1	230414332	2023037595	0	1	77	0	0	0	0	0	0	0	0	0	0	0	0	0	1	0	0	0	0	0	0	0	0	1	0	0	0	0	0	0	0	0	0	0	0	0	0	0	0	0	6.8	89.4	7.496
361	522	1	190530008	2019043098	1	1	61	0	0	0	0	0	0	1	1	0	0	0	0	0	1	0	0	0	0	0	0	0	0	0	1	0	0	0	0	0	1	1	0	1	0	0	0	0	1	0	13.47	88.8	7.436
364	200	1	210105310	2021000363	1	1	48	0	0	0	0	0	0	0	0	0	0	0	0	0	1	0	0	0	0	0	0	0	0	0	1	0	0	0	0	0	1	0	0	0	0	0	0	0	0	0	7.04	96.8	7.423
368	1287	0	210108304	2020116509	0	0	85	0	0	0	0	0	0	0	1	0	0	0	0	0	1	0	0	0	0	0	0	0	0	0	1	0	0	0	0	0	0	0	0	0	0	0	0	1	0	0	3.98	100	7.443
369	1021	1	230719331	2023082199	0	1	74	0	0	0	0	0	0	0	0	0	0	0	0	0	1	0	0	0	0	0	0	0	0	0	1	0	0	0	0	0	1	0	0	0	0	0	0	0	0	0	4.79	95.4	7.469
375	1007	1	210923315	2021096512	1	0	74	0	0	0	0	0	0	0	1	0	0	0	0	0	1	0	0	1	0	0	0	0	0	0	1	0	0	0	0	0	1	0	0	0	0	0	0	0	0	0	3.6	98.9	7.446
376	1307	1	211227309	2021134045	0	1	86	0	0	0	0	0	0	0	0	0	0	0	0	0	0	0	0	0	0	0	0	0	0	0	0	0	0	0	0	0	0	0	0	0	0	0	0	0	0	0	4.08	92.6	7.479
378	622	1	210308312	2021014370	1	1	64	0	0	0	0	0	0	0	0	1	0	0	0	0	1	0	0	0	0	0	0	0	0	0	1	0	0	0	0	0	1	0	0	0	0	0	0	0	1	0	6.49	94.9	7.48
381	347	1	190424005	2019030029	0	0	55	0	0	0	0	1	0	1	0	0	0	0	0	0	0	0	0	0	0	0	0	0	0	0	0	0	0	0	0	0	0	0	0	0	0	0	0	1	0	0	14.74	99.7	7.502
383	681	0	230529315	2023050620	1	1	65	0	0	0	0	0	0	0	0	0	0	0	0	0	1	0	0	0	0	0	0	0	0	0	1	0	0	0	0	0	1	0	0	0	0	0	0	0	0	0	6.84	96.5	7.405
385	162	1	240428311	2024049492	1	1	44	0	0	0	0	0	0	0	0	0	0	0	0	0	1	0	0	0	0	0	0	0	0	0	1	0	0	0	0	0	1	0	0	0	0	0	0	0	0	0	17.01	95.9	7.482
386	1230	1	211107311	2021111178	1	1	82	0	0	0	0	0	0	0	0	0	0	0	0	0	0	0	0	0	0	0	0	0	0	0	0	0	0	0	0	0	0	0	0	0	0	0	0	0	0	0	6.3	94.8	7.448
388	1	0	240521313	2024052011	0	1	19	0	0	0	0	0	0	0	0	0	0	0	0	0	0	0	0	0	0	0	0	0	0	0	1	0	0	0	0	0	0	0	0	0	0	0	0	0	0	0	2.93	98.2	7.404
392	633	1	211201307	2021124629	0	1	64	0	0	0	0	0	0	0	0	0	0	0	0	0	0	0	0	0	0	0	0	0	0	0	0	0	0	0	0	0	0	0	0	0	0	0	0	0	0	0	5.85	95.8	7.42
393	499	1	210416312	2021028393	1	0	60	0	0	0	0	0	0	0	0	0	0	0	0	0	0	0	0	0	0	0	1	0	0	0	0	0	0	0	0	0	0	0	0	1	0	0	0	0	0	1	5.95	96.3	7.477
394	275	1	210603301	2021054717	1	1	52	0	0	0	0	0	0	0	0	0	0	0	0	0	1	0	0	0	0	0	0	0	0	0	1	0	0	0	0	0	1	0	0	0	0	0	0	0	0	0	5.41	98	7.47
398	354	0	210422320	2021037072	0	1	55	0	0	0	0	0	0	0	1	0	0	0	0	0	0	0	0	0	0	0	0	0	0	0	1	0	0	0	0	0	1	0	0	0	0	0	0	0	1	1	1.72	97.9	7.451
399	211	1	190421019	2019037057	0	1	49	0	0	0	0	0	0	0	1	0	0	0	0	0	1	0	0	0	0	0	0	0	0	0	1	0	0	0	0	0	1	1	0	0	0	0	0	0	0	0	6.56	99.6	7.396
401	637	1	220805302	2022071728	1	1	64	0	0	0	0	0	0	0	0	0	0	0	0	0	1	0	0	0	0	0	0	0	0	0	0	0	0	0	0	0	0	0	0	0	0	0	0	0	0	0	4.06	92.8	7.436
402	1294	0	230708347	2023078272	0	1	85	0	0	0	0	0	0	0	0	1	0	0	0	0	1	0	0	0	0	0	0	0	0	0	0	0	0	0	0	0	1	1	0	0	0	0	0	1	0	1	4.41	97	7.462
404	618	1	201223303	2020108873	1	1	64	0	0	0	0	0	0	0	0	0	0	0	0	0	0	0	0	0	0	0	0	0	0	0	0	0	0	0	0	0	0	0	0	0	0	0	0	1	0	0	7.09	95.8	7.5
405	272	0	210308310	2020116540	1	1	52	0	0	0	0	0	0	0	0	1	0	0	0	0	1	0	0	0	0	0	0	0	0	0	1	0	0	0	0	0	1	0	0	0	0	0	0	0	1	0	7.81	99.5	7.475
406	1350	1	210219311	2021014449	0	0	90	1	0	0	0	0	0	1	0	0	0	0	0	0	1	0	0	0	0	0	0	0	0	1	0	0	0	0	0	0	1	0	0	0	0	0	0	0	0	0	11.11	97.3	7.475
407	1079	1	210609301	2021059080	0	1	76	0	0	0	0	0	0	1	0	0	0	0	0	0	1	0	0	0	0	0	0	0	0	0	0	0	0	0	0	0	0	0	0	0	0	0	0	1	0	1	6.03	98	7.429
408	447	1	210928315	2021093473	1	1	58	0	0	0	0	0	0	0	1	0	0	0	0	0	1	0	0	1	0	0	0	0	0	0	1	0	0	0	0	0	1	0	0	0	0	0	0	0	0	0	11.52	96.8	7.455
409	255	1	220227301	2022019063	0	1	51	0	0	0	0	0	0	0	1	1	0	0	0	0	1	0	0	0	0	0	0	0	0	0	0	0	0	0	0	0	0	0	0	0	0	0	0	0	0	0	3.47	96.1	7.406
410	339	1	230207324	2023006961	1	1	54	1	0	0	0	0	0	0	0	0	0	0	0	0	0	1	0	0	0	0	0	0	0	0	1	0	0	0	0	0	1	0	0	0	0	0	0	0	0	0	10.65	98.1	7.351
411	1242	1	240522315	2024065296	0	1	82	0	0	0	0	0	0	0	0	0	0	0	0	0	1	0	0	0	0	0	0	0	0	1	1	0	0	0	0	0	1	0	0	0	0	0	0	1	0	0	6.785	95.9	7.393
412	321	1	191129001	2019112210	1	1	54	0	0	0	0	0	0	0	0	0	0	0	0	0	1	0	0	0	0	0	0	0	0	0	1	0	0	0	0	0	1	0	0	0	0	0	0	0	0	0	8.64	99	7.422
413	693	1	200125027	2020005978	0	1	66	0	0	0	0	0	0	0	1	0	0	0	0	0	1	0	0	0	0	0	0	0	0	0	0	0	0	0	0	0	1	1	0	0	0	0	0	1	0	1	5.21	94.8	7.468
418	360	1	220508303	2022034753	0	1	55	0	0	0	0	0	0	1	0	0	0	0	0	0	1	0	0	0	0	0	0	0	0	0	1	0	0	0	0	0	0	0	0	0	0	0	0	0	0	0	5.31	98.8	7.415
419	361	0	220415311	2022034753	0	1	55	0	0	0	0	0	0	1	0	0	0	0	0	0	1	0	0	0	0	0	0	0	0	0	1	0	0	0	0	0	0	0	0	0	0	0	0	0	0	0	5.31	98.8	7.415
427	273	0	210224301	2021004399	1	1	52	0	0	0	0	0	0	0	0	0	0	0	0	0	0	0	0	0	0	0	0	0	0	0	1	0	0	0	0	0	0	0	0	0	0	0	0	0	0	0	5.28	95.7	7.449
428	439	0	190623109	2019049779	1	1	58	0	0	0	0	0	0	0	0	0	0	0	0	0	1	0	0	0	0	0	0	0	0	0	0	0	1	0	0	0	0	0	0	0	0	0	0	0	0	1	3.98	99.7	7.466
431	1185	1	210913344	2021089161	1	1	80	0	0	0	0	0	0	1	0	0	0	0	0	0	1	0	1	0	0	0	0	0	0	0	1	0	0	0	0	0	0	0	0	0	0	0	0	0	0	1	4.87	95.9	7.404
433	476	1	220227314	2021134033	1	1	59	0	0	0	0	0	0	0	0	0	0	0	0	0	0	0	0	0	0	0	0	0	0	0	1	0	0	0	0	0	0	0	0	0	0	0	0	0	0	0	10.82	100.3	7.552
434	542	0	230514318	2023059548	0	1	61	0	0	0	0	0	0	1	1	0	0	0	0	0	1	0	0	0	0	0	0	0	0	0	0	0	0	0	0	0	0	0	0	0	0	0	0	0	0	0	5.32	98.6	7.414
435	543	0	230601337	2023065860	1	0	61	0	0	0	0	0	0	0	0	1	0	0	0	0	1	0	0	0	0	0	0	0	0	0	1	0	0	0	0	0	0	0	0	0	0	0	0	0	1	0	2.64	86.1	7.476
436	1341	1	190225008	2019016699	0	1	89	0	0	0	0	0	0	0	0	0	0	0	0	0	1	0	1	0	0	0	0	0	0	0	0	0	1	0	0	0	1	1	0	0	0	0	0	0	0	1	2.92	98.7	7.49
439	1067	0	200909327	2020070031	0	1	76	1	0	0	0	0	0	1	0	0	0	0	0	0	1	0	1	0	0	0	0	0	0	0	0	0	0	0	0	0	1	0	0	1	0	0	0	0	0	1	2.63	94.2	7.441
444	56	1	230119320	2022119337	0	1	32	0	0	0	0	0	0	0	0	0	0	0	0	0	0	0	0	0	0	0	0	0	0	0	0	0	0	0	0	0	0	0	0	0	0	0	0	0	0	0	8.84	96	7.451
445	57	0	221110316	2022119337	0	1	32	0	0	0	0	0	0	0	0	0	0	0	0	0	0	0	0	0	0	0	0	0	0	0	0	0	0	0	0	0	0	0	0	0	0	0	0	0	0	0	8.84	96	7.451
446	1093	1	240224324	2024021791	0	1	76	0	0	0	0	0	0	0	0	0	0	0	0	0	1	1	0	0	0	0	0	0	0	0	1	0	0	0	0	0	0	0	0	0	0	0	0	0	0	0	8.3	100	7.466
447	733	0	200911310	2020060038	1	1	67	0	0	0	0	0	0	0	1	0	0	0	0	0	1	0	0	0	0	0	0	0	0	0	0	0	0	0	0	0	1	0	0	0	0	0	0	0	0	0	4.72	99.1	7.425
448	156	1	210708002	2021060603	0	1	44	0	0	0	0	0	0	0	0	1	0	0	0	0	1	0	0	0	0	0	0	0	0	0	1	0	0	0	0	0	1	1	0	1	0	0	0	0	0	1	6.785	98.5	7.344
449	94	1	211210311	2021114428	0	1	38	0	0	0	0	0	0	0	0	0	0	0	0	0	0	0	0	0	0	0	0	0	0	0	0	0	0	0	0	0	0	0	0	0	0	0	0	0	0	0	6.78	94.5	7.46
452	1301	1	200925309	2020081909	0	1	86	0	0	0	0	0	0	0	0	0	0	0	0	0	1	0	0	0	0	0	0	0	0	0	0	0	0	0	0	0	0	0	0	0	0	0	0	1	0	0	15.88	98.3	7.496
453	1069	0	201222328	2020112692	0	1	76	0	0	0	0	0	0	1	0	0	0	0	0	0	1	0	1	0	0	0	1	0	0	0	1	0	0	0	0	0	1	0	0	0	0	0	0	1	0	0	6.23	99.1	7.419
454	126	1	230707345	2023080627	1	1	41	0	0	0	0	0	0	0	0	0	0	0	0	0	1	0	0	0	0	0	0	0	0	0	1	0	0	0	0	0	0	0	0	0	0	0	0	0	0	0	5.93	99.7	7.431
456	411	1	191021021	2019099117	0	1	57	0	0	0	0	0	0	0	0	0	0	0	0	0	1	1	0	0	0	0	0	0	0	0	1	0	0	0	0	0	1	0	0	1	0	0	0	0	0	1	12.58	93.4	7.435
458	128	1	190630018	2019049569	1	1	42	0	0	0	0	0	0	0	0	0	0	0	0	0	1	0	0	0	0	0	0	0	0	0	1	0	0	0	0	0	0	0	0	0	0	0	0	0	0	0	5.85	97.8	7.456
459	1246	1	210127332	2021002957	1	1	83	1	0	0	0	0	0	1	0	0	0	0	0	0	1	0	0	0	0	0	0	0	0	0	1	0	0	0	0	0	1	0	0	0	0	0	0	0	0	1	5.55	94.9	7.432
460	159	0	220825308	2022090044	0	1	44	0	0	0	0	0	0	1	1	0	0	0	0	0	1	0	0	0	0	0	0	0	0	0	1	0	0	0	0	0	0	0	0	0	0	0	0	0	0	0	6.785	99.8	7.425
461	758	1	230103129	2022130772	1	1	67	0	0	0	0	0	0	0	0	0	0	0	0	0	1	1	0	0	0	0	0	0	0	0	1	0	0	0	0	0	1	0	0	0	0	0	0	0	0	0	6.31	97.9	7.404
464	846	1	240117339	2024005121	0	1	69	0	0	0	0	0	0	0	0	0	0	0	0	0	1	0	0	0	0	0	0	0	0	0	0	0	0	0	0	0	1	1	0	0	0	0	0	0	0	0	5.45	95.1	7.395
465	1183	1	210201304	2021003188	0	1	80	1	0	0	0	0	0	0	0	0	0	0	0	0	1	0	1	0	0	0	0	0	0	1	0	0	0	1	0	0	0	0	0	0	0	0	0	0	0	0	5.59	86.8	7.438
466	842	0	230205351	2023007809	0	1	69	0	0	0	0	0	0	0	0	0	0	0	0	0	0	0	0	0	0	0	0	0	0	0	0	0	0	0	0	0	0	0	0	0	0	0	0	0	0	0	22.84	91.7	7.413
467	114	0	200315008	2020013135	1	1	40	1	0	0	0	0	0	0	0	0	0	0	0	0	0	0	0	0	0	0	0	0	0	0	1	0	0	0	0	0	0	0	0	0	0	0	0	0	0	1	10.81	98.2	7.383
468	571	0	220914301	2022097951	0	0	62	0	0	0	0	0	0	0	0	0	0	1	0	0	1	0	0	0	0	0	0	0	0	0	0	0	0	0	0	0	1	1	0	0	0	0	0	0	0	0	6.785	95.5	7.466
469	484	1	230209327	2022103111	0	1	59	0	0	0	0	0	0	1	0	0	0	0	0	0	1	0	0	0	0	0	0	0	0	0	0	0	0	0	0	0	0	0	0	0	0	0	0	0	0	0	2.4	99.7	7.51
470	507	1	230421307	2022103111	0	1	60	0	0	0	0	0	0	1	0	0	0	0	0	0	1	0	0	0	0	0	0	0	0	0	0	0	0	0	0	0	0	0	0	0	0	0	0	0	0	0	2.4	99.7	7.51
471	482	1	221125342	2022103111	0	1	59	0	0	0	0	0	0	1	0	0	0	0	0	0	1	0	0	0	0	0	0	0	0	0	0	0	0	0	0	0	0	0	0	0	0	0	0	0	0	0	2.4	99.7	7.51
472	483	0	221231322	2022103111	0	1	59	0	0	0	0	0	0	0	0	0	0	0	0	0	1	0	0	0	0	0	0	0	0	0	0	0	0	0	0	0	0	0	0	0	0	0	0	1	0	0	2.4	99.7	7.51
473	506	0	230412331	2022103111	0	1	60	0	0	0	0	0	0	1	0	0	0	0	0	0	1	0	0	0	0	0	0	0	0	0	0	0	0	0	0	0	0	0	0	0	0	0	0	0	0	0	2.4	99.7	7.51
474	512	1	230602103	2023037711	0	1	60	1	0	0	0	0	0	0	0	1	0	0	0	0	1	0	0	0	0	0	0	0	0	0	1	0	0	0	0	0	0	0	0	0	0	0	0	0	0	0	4.5	99.3	7.436
475	578	1	230601329	2023064798	0	0	62	0	0	0	0	0	0	0	0	0	0	0	0	0	0	0	1	0	0	0	0	0	0	0	0	0	0	0	0	0	1	1	0	0	0	0	0	0	0	0	3.55	94.3	7.373
476	646	1	240107311	2024000981	0	0	64	0	0	0	0	0	0	0	0	0	0	0	0	0	1	0	0	0	0	0	0	0	0	0	1	0	0	0	0	0	0	0	0	0	0	0	0	0	0	0	3.99	98.5	7.433
477	1159	1	211020330	2021105473	0	0	79	0	0	0	0	0	0	0	0	0	0	0	0	0	0	0	0	0	0	0	0	0	0	0	0	0	0	0	0	0	0	0	0	0	0	0	0	0	0	0	15.43	78.2	7.39
480	1250	1	220825423	2022087894	0	0	83	0	0	0	0	0	0	1	0	1	0	0	0	0	1	0	0	0	0	0	0	0	0	0	1	0	0	0	0	0	1	0	0	0	0	0	0	0	0	1	4.29	97.7	7.404
482	987	1	230503103	2023052089	0	1	73	0	0	0	0	0	0	0	0	1	0	0	0	0	1	0	0	1	0	0	0	0	0	0	1	0	0	0	0	0	0	0	0	1	0	0	0	0	0	0	6.55	100.5	7.438
483	75	1	240527315	2024062849	1	1	34	0	0	0	0	0	0	0	0	0	0	0	0	0	1	0	0	0	0	0	0	0	0	0	0	0	0	0	0	0	1	0	0	0	0	0	0	0	1	0	7.39	98.2	7.464
486	663	0	211114324	2021113345	1	1	65	0	0	0	0	0	0	0	0	0	0	0	0	0	1	0	0	0	0	0	0	0	0	0	0	0	0	0	0	0	1	0	0	0	0	0	0	0	0	0	4.91	99.6	7.42
487	750	1	220326102	2022026474	1	1	67	0	0	0	0	0	0	0	0	0	0	0	0	0	0	0	0	0	0	0	0	0	0	0	0	0	0	0	0	0	0	0	0	0	0	0	0	0	0	0	8.25	97.8	7.387
488	392	1	220514109	2022027495	1	1	56	0	0	0	0	0	0	0	1	0	0	0	0	0	1	0	0	0	0	0	0	0	0	0	1	0	0	0	0	0	0	0	0	0	0	0	0	0	0	0	5.32	99.5	7.404
489	430	1	230517323	2023054119	0	1	57	0	0	0	0	0	0	0	0	0	0	0	0	0	1	0	0	0	0	0	0	0	0	0	1	0	0	0	0	0	1	0	0	0	0	0	0	0	0	0	2.62	98.5	7.425
491	997	0	200605325	2020039486	1	0	74	0	0	0	0	0	0	0	0	0	0	0	0	0	0	0	0	0	0	0	0	0	0	0	1	0	0	1	0	0	0	0	0	0	0	0	0	0	0	0	6.2	99.8	7.397
494	187	0	211123302	2021113203	0	1	47	0	0	0	0	0	0	0	0	0	0	0	0	0	0	0	0	0	0	0	0	0	0	0	0	0	0	0	0	0	0	0	0	0	0	0	0	0	0	0	6.92	99.8	7.511
495	312	1	221224117	2022136257	0	0	53	0	0	0	0	0	0	0	0	0	0	0	0	0	0	0	0	0	0	0	0	0	0	0	0	0	0	0	0	0	0	0	0	0	0	0	0	0	0	0	3.86	97.1	7.434
496	532	0	220319112	2022018275	0	1	61	0	0	0	0	0	0	0	0	0	0	0	0	0	1	0	0	0	0	0	0	0	0	0	0	0	0	1	0	0	1	1	0	0	0	0	0	0	0	0	7.16	93.2	7.422
497	1316	0	201120101	2020097121	1	1	87	0	0	0	0	0	0	1	0	0	0	0	0	0	1	0	1	0	0	0	0	0	0	0	0	0	0	0	0	0	0	1	0	0	0	0	0	0	0	0	10.04	98.4	7.504
498	1328	0	210511507	2021047558	1	1	88	0	0	0	0	0	0	0	0	0	0	0	0	0	1	0	0	0	0	0	0	0	0	0	1	0	0	0	0	0	1	0	0	0	0	0	0	1	0	0	2.77	98.7	7.498
499	509	0	230106317	2023001191	0	1	60	0	0	0	0	0	0	0	1	0	0	0	0	0	0	0	0	1	0	0	0	0	0	0	1	0	0	0	0	0	1	0	0	0	0	0	0	0	0	0	2.72	97.4	7.413
504	1274	1	200513310	2020033849	0	0	84	0	0	0	0	0	0	1	0	0	0	0	0	0	1	0	0	1	0	0	0	0	0	0	1	0	0	0	0	0	1	0	0	0	0	0	0	0	0	0	6.54	96.3	7.472
505	1063	1	190714043	2019065677	0	1	76	0	0	0	0	0	0	0	0	0	0	0	0	0	1	0	0	0	0	0	0	0	0	0	1	0	0	0	0	0	1	1	0	0	0	0	0	0	0	0	6.785	94.5	7.459
508	1111	1	220923307	2022046072	1	0	77	0	0	0	0	0	0	1	0	0	0	0	0	0	1	0	0	0	0	0	0	0	0	0	0	0	0	0	0	0	0	0	0	0	0	0	0	0	0	0	4.58	97.5	7.434
510	639	1	221031306	2022115582	1	1	64	0	0	0	0	0	0	0	0	0	0	0	0	0	1	0	0	0	0	0	0	0	0	0	0	0	0	0	0	0	1	0	0	0	0	0	0	0	0	0	5.41	90	7.408
513	1343	0	210118308	2021005746	0	1	89	0	0	0	0	0	0	0	0	0	0	0	0	0	0	1	0	0	0	0	0	0	0	0	0	0	0	0	0	0	0	0	0	0	0	0	0	1	0	0	7.77	100	7.434
515	1370	1	221117112	2022124843	0	1	93	0	0	0	0	0	0	1	0	0	0	0	0	0	1	0	0	0	0	0	0	0	0	1	0	0	0	0	0	0	1	0	0	0	0	0	0	1	0	0	4.65	96.9	7.404
516	1367	0	221217310	2022131871	0	1	92	0	0	0	0	0	0	0	0	0	0	0	0	0	1	0	1	0	0	0	0	0	0	0	0	0	0	0	0	0	1	0	0	0	0	0	0	1	0	0	6.785	100	7.429
517	1150	1	190202009	2018114061	0	1	79	0	0	0	0	0	0	0	1	0	0	0	0	0	1	0	0	0	0	0	0	0	0	0	0	0	0	0	0	0	0	0	0	0	0	0	0	0	0	1	18.18	96.5	7.436
518	348	1	190603004	2019041371	1	1	55	0	0	0	0	0	0	0	0	0	0	0	0	0	1	0	0	0	0	0	0	0	0	0	1	0	0	0	0	0	1	0	0	0	0	0	0	0	0	1	10.46	85.9	7.384
519	281	1	220601343	2022040146	0	1	52	0	0	0	0	0	0	0	0	0	0	0	0	0	1	1	0	0	0	0	0	0	0	0	1	0	0	0	0	0	1	0	0	0	0	0	0	0	0	0	5.04	97.2	7.527
524	1142	1	230324101	2023029554	0	0	78	0	0	0	0	0	0	0	0	0	0	0	0	0	0	0	0	0	0	0	0	0	0	0	0	0	0	0	0	0	0	0	0	0	0	0	0	0	0	0	7.97	100.5	7.443
525	1143	0	230323306	2023029554	0	0	78	1	0	0	0	0	0	0	0	0	0	0	0	0	0	0	0	0	0	0	0	0	0	0	1	0	0	0	0	0	1	1	0	0	0	0	0	1	0	0	7.97	100.5	7.443
527	702	0	210120309	2020116384	0	1	66	0	0	0	0	0	0	1	0	0	1	0	0	0	1	0	0	0	0	0	0	0	0	0	1	0	0	1	0	0	1	0	0	1	0	0	0	0	0	1	9.11	98.8	7.467
532	1315	1	200526313	2020023138	0	1	87	1	0	0	0	0	0	1	0	0	0	0	0	0	1	0	0	0	0	0	0	0	0	1	0	1	0	1	0	0	0	0	0	0	0	0	0	0	0	1	9.18	95.1	7.478
533	924	1	210119311	2021002135	0	1	72	0	0	0	0	0	0	1	0	0	0	0	0	0	1	0	0	0	0	0	0	0	0	1	1	0	0	0	0	0	0	0	0	1	0	0	0	0	0	1	10.68	95.4	7.515
536	292	1	200724428	2020058195	0	1	53	0	0	0	0	0	0	0	1	0	0	0	0	0	1	0	0	0	0	0	0	0	0	0	1	0	0	0	0	0	0	0	0	0	0	0	0	0	0	0	2.6	100.2	7.503
537	1248	1	210926111	2021095417	1	0	83	1	0	0	0	0	0	0	0	0	0	0	0	0	1	0	1	0	0	0	0	0	0	0	0	0	0	0	0	0	1	1	0	0	0	0	0	0	0	1	4.45	96.8	7.468
540	405	1	240331304	2024042057	0	1	56	0	0	0	0	0	0	0	0	0	0	0	0	0	1	0	0	0	0	0	0	0	0	0	1	0	0	0	0	0	1	0	0	0	0	0	0	0	0	0	2.9	97.5	7.405
544	1195	1	230328308	2023037090	0	1	80	0	0	0	0	0	0	0	0	0	0	0	0	0	1	0	0	0	0	0	0	0	0	0	0	0	0	0	0	0	1	0	0	0	0	0	0	0	0	0	8.85	97.2	7.489
545	1194	0	230328313	2023037090	0	1	80	0	0	0	0	0	0	0	0	0	0	0	0	0	0	0	0	0	0	0	0	0	0	0	0	0	0	0	0	0	0	0	0	0	0	0	0	0	0	0	8.85	97.2	7.489
548	953	1	240507330	2024053765	1	0	72	1	0	0	0	0	0	0	0	0	0	0	0	0	1	0	0	0	0	0	0	0	0	0	1	0	0	0	0	0	1	0	0	0	0	0	0	0	0	0	5.79	95.3	7.422
549	215	1	200204204	2019127031	1	1	49	0	0	0	0	0	0	0	1	0	0	0	0	0	1	0	0	0	0	0	0	0	0	0	0	0	0	0	0	0	0	0	0	0	0	0	0	0	0	0	11.8	95.3	7.448
553	1345	1	220921312	2022101679	0	0	89	0	0	0	0	0	0	1	0	1	0	0	0	0	1	0	1	0	0	0	0	0	0	1	1	0	0	0	0	0	1	1	0	0	0	0	0	0	0	1	6.785	86.9	7.358
558	400	1	230524303	2023057205	1	1	56	0	0	0	0	0	0	0	0	0	0	0	0	0	1	0	0	0	0	0	0	0	0	0	0	0	0	0	0	0	0	0	0	0	0	0	0	0	0	1	4.83	96.4	7.369
559	705	0	210526305	2021052308	1	0	66	0	0	0	0	0	0	0	0	1	0	0	0	0	1	0	0	0	0	0	0	0	0	0	1	0	0	0	0	0	1	0	0	0	0	0	0	0	0	0	5.89	99.6	7.479
562	623	1	210325110	2021019545	1	0	64	1	0	0	0	0	0	0	0	0	0	0	0	0	1	0	0	0	0	0	0	0	0	0	1	0	0	0	0	0	1	1	0	0	0	0	0	0	0	0	5.51	95	7.431
563	1134	1	220525307	2022036395	1	0	78	0	0	0	0	0	0	0	0	0	1	0	0	0	1	0	0	0	0	0	0	0	0	0	1	0	0	0	0	0	1	1	0	0	0	0	0	0	0	0	8.8	98.6	7.376
564	1237	0	230116301	2023004345	0	1	82	0	0	0	0	0	0	0	0	0	0	0	0	0	1	0	0	0	0	0	0	0	0	0	1	0	0	0	0	0	0	1	0	0	0	0	0	0	0	1	6.87	89.8	7.477
567	996	1	200521312	2020035071	0	1	74	1	0	0	0	0	0	0	0	0	0	0	0	0	1	0	0	0	0	0	0	0	0	0	1	0	0	0	0	0	0	1	0	0	0	0	0	0	0	1	9.75	95	7.24
568	97	0	221212108	2022120981	1	1	38	0	0	0	0	0	0	0	0	0	0	0	0	0	1	0	0	0	0	0	0	0	0	0	1	0	0	0	0	0	0	0	0	0	0	0	0	0	0	1	6.1	95.4	7.492
569	683	1	230704322	2023065905	1	0	65	0	0	0	0	0	0	0	0	0	0	0	0	0	1	0	1	0	0	0	0	0	0	0	0	0	0	0	0	0	1	1	0	0	0	0	0	0	0	1	6.34	86.4	7.093
571	1318	1	201223317	2020109884	0	1	87	0	0	0	0	0	0	1	0	0	0	0	0	0	1	0	0	0	0	0	0	0	0	0	1	0	0	0	0	0	1	0	0	0	0	0	0	0	0	0	5.12	89.4	7.457
572	659	1	210430304	2021032254	1	0	65	0	0	0	0	0	0	0	0	1	0	0	0	0	0	0	0	0	0	0	0	0	0	0	1	0	0	0	0	0	1	0	0	0	0	0	0	0	1	0	4.39	96.2	7.52
573	845	1	240213315	2023153902	1	1	69	0	0	0	0	0	0	0	0	0	0	0	0	0	0	0	0	0	0	0	0	0	0	0	0	0	0	0	0	0	1	0	0	0	0	0	0	0	0	0	11.95	83.5	7.332
574	285	1	240404307	2024039749	0	1	52	1	0	0	0	0	0	0	0	0	0	0	0	0	1	0	0	0	0	0	0	0	0	0	1	0	0	0	0	0	1	0	0	0	0	0	0	0	0	0	2.87	95.3	7.474
575	198	0	191021610	2019092100	1	0	48	0	0	0	0	0	0	0	0	0	0	0	0	0	0	0	0	0	0	0	0	0	0	0	0	0	0	0	0	0	0	0	0	0	0	0	0	1	0	0	8.62	99.5	7.356
577	844	1	230510322	2023055955	0	1	69	0	0	0	0	0	0	0	0	0	0	0	0	0	1	0	0	0	0	0	0	0	0	0	1	0	0	0	0	0	1	0	0	0	0	0	0	0	0	0	4.69	97.7	7.417
579	626	1	210413309	2021027866	1	0	64	0	0	0	0	0	0	0	0	0	0	0	1	0	0	0	0	0	0	0	0	0	0	0	0	0	0	0	0	0	1	0	0	0	0	0	0	0	0	0	7.71	99.5	7.379
581	293	1	200902319	2020072927	1	1	53	0	0	0	0	0	0	0	0	0	0	0	0	0	0	0	0	0	0	0	0	0	0	0	0	0	0	0	0	0	1	0	0	0	0	0	0	1	0	0	7.63	97.7	7.418
584	488	1	230401309	2023030002	1	1	59	0	0	0	0	0	0	0	0	0	0	0	0	0	1	0	0	0	0	0	0	0	0	0	0	0	0	0	0	0	0	0	0	0	0	0	0	0	0	1	10.09	99.4	7.464
589	1109	1	210803305	2021080820	0	1	77	0	0	0	0	0	0	1	1	0	0	0	0	0	1	0	1	0	0	0	0	0	0	0	1	0	0	0	0	0	1	0	0	0	0	0	0	0	0	0	6.785	96.2	7.409
591	1028	1	200218006	2020007692	1	1	75	0	0	0	0	0	0	0	0	0	0	0	0	0	1	0	0	0	0	0	0	0	0	0	1	0	0	0	0	0	1	0	0	0	0	0	0	0	0	0	6.39	84.2	7.438
593	1233	1	221115303	2022121152	0	1	82	0	0	0	0	0	0	0	0	0	0	0	0	0	1	0	1	0	0	0	0	0	0	0	1	0	0	0	0	0	1	0	0	0	0	0	0	0	0	0	9.57	95.8	7.469
595	207	1	230512341	2023047519	1	0	48	0	0	0	0	0	0	0	0	0	0	0	0	0	1	0	0	0	0	0	0	0	0	0	1	0	0	0	0	0	0	1	0	1	0	0	0	0	0	0	5.01	99.7	7.529
596	545	1	240102301	2023160023	0	1	61	0	0	0	0	0	0	0	0	0	0	0	0	0	0	0	0	0	0	0	0	0	0	0	1	0	0	0	0	0	1	0	0	0	0	0	0	0	0	0	4.91	93.7	7.509
597	325	0	210216309	2020105599	1	1	54	0	0	0	0	0	0	0	0	0	0	0	0	0	1	0	0	1	0	0	0	0	0	0	1	0	0	0	0	0	0	0	0	0	0	0	0	0	0	0	6.26	99	7.407
598	1288	1	210928305	2021097822	0	1	85	0	0	0	0	0	0	0	0	0	0	0	0	0	1	0	0	0	0	0	0	0	0	0	1	0	0	1	0	0	1	1	0	0	0	0	0	1	0	0	4.4	99	7.455
600	865	0	201016107	2020088457	1	1	70	0	0	0	0	0	0	0	0	0	0	0	0	0	0	0	1	0	0	0	0	0	0	0	0	0	0	0	0	0	1	0	0	0	0	0	0	0	0	0	7.81	99.5	7.393
601	873	1	220414305	2022031019	1	1	70	0	0	0	0	0	0	0	0	0	0	0	0	0	1	0	0	0	0	0	0	0	0	0	0	0	0	0	0	0	0	0	0	0	0	0	0	0	0	1	6.18	91.2	7.42
602	1293	1	230620330	2023074347	0	1	85	0	0	0	0	0	0	0	0	0	0	0	0	0	1	0	0	0	0	0	0	0	0	0	0	0	0	1	0	0	1	0	0	0	0	0	0	0	0	0	3.11	97.8	7.436
603	1292	1	230627124	2023074347	1	1	85	0	0	0	0	0	0	0	0	0	0	0	0	0	0	0	0	0	0	0	0	0	0	0	0	0	0	0	0	0	0	0	0	0	0	0	0	0	0	0	3.11	97.8	7.436
606	399	0	230501309	2023046409	0	1	56	0	0	0	0	0	0	0	0	0	0	0	0	0	1	0	0	0	0	0	0	0	0	0	1	0	0	0	0	0	0	0	0	0	0	0	0	0	0	0	2.74	93.5	7.381
608	1127	1	210312318	2021015258	0	0	78	1	0	0	0	1	0	0	0	0	0	0	0	0	0	0	0	0	0	0	0	0	1	0	0	0	0	0	0	0	1	1	1	1	0	0	0	0	0	1	9.92	100	7.427
611	935	1	220803303	2022077930	0	1	72	0	0	0	0	0	0	0	1	1	0	0	0	0	1	0	0	0	0	0	0	0	0	0	1	0	0	0	0	0	0	0	0	0	0	0	0	1	0	0	11.18	96.1	7.51
615	738	0	210407313	2021030816	1	1	67	0	0	0	0	0	0	0	0	0	0	0	0	0	0	0	1	0	0	0	0	0	0	0	0	0	0	0	0	0	1	0	0	0	0	0	0	0	0	0	4.31	95.1	7.425
618	1137	1	220831344	2022089361	0	1	78	0	0	0	0	0	0	0	0	1	0	0	0	0	1	0	0	0	0	0	0	0	0	0	1	0	0	0	0	0	1	0	0	0	0	0	0	0	0	0	17.78	99.5	7.438
619	404	1	240209305	2024004415	1	1	56	0	0	0	0	0	0	1	0	0	0	0	0	0	1	0	0	0	0	0	0	0	0	0	0	0	0	0	0	0	0	0	0	0	0	0	0	0	0	1	9	90.9	7.389
620	851	0	240521306	2024062542	1	0	69	0	0	0	0	0	0	0	0	0	0	0	0	0	0	0	0	0	0	0	1	0	0	0	0	0	0	0	0	0	0	0	0	0	0	0	0	0	0	0	6.785	98.3	7.369
621	335	1	220821306	2022084094	1	0	54	0	0	0	0	0	0	0	1	0	0	0	0	0	0	0	0	0	0	0	0	0	0	0	0	0	0	0	0	0	0	1	0	0	0	0	0	0	0	0	5.77	98.1	7.335
623	39	1	220604422	2022049964	1	1	29	0	0	0	0	0	0	0	0	0	0	0	0	0	0	0	0	0	0	0	0	0	0	0	1	0	0	0	0	0	1	1	0	0	0	0	0	0	0	0	6.4	94.8	7.207
626	836	1	220319103	2022019296	0	0	69	0	0	0	0	0	0	0	0	0	0	0	0	0	0	0	0	0	0	0	0	0	0	0	0	0	0	0	0	0	0	0	0	0	0	0	0	0	0	0	4.03	99.6	7.475
629	1147	1	240127343	2023157538	1	1	78	0	0	0	0	0	0	0	0	0	0	0	0	0	1	0	0	0	0	0	0	0	0	0	0	0	0	0	0	0	1	0	0	0	0	0	0	0	0	0	7.34	90.8	7.416
632	305	0	211230321	2021127143	0	1	53	0	0	0	0	0	0	0	0	0	0	0	0	0	1	0	0	0	0	0	0	0	0	0	1	0	0	0	0	0	1	0	0	0	0	0	0	0	1	0	7.08	99.1	7.403
637	1285	1	190430003	2019034763	1	0	85	0	0	0	0	0	0	1	0	0	0	0	0	0	1	0	0	0	0	0	0	0	0	0	0	0	0	0	0	0	0	0	0	0	0	0	0	0	0	1	6.28	99.9	7.398
641	24	1	221014317	2022092186	1	1	26	0	0	0	0	0	0	0	0	0	0	0	0	0	0	0	0	0	0	0	0	0	0	0	0	0	0	0	0	0	0	0	0	0	0	0	0	0	0	0	4.88	99.8	7.367
642	1029	1	200320027	2020010869	0	0	75	0	0	0	0	0	0	0	0	0	0	0	0	0	0	0	0	0	0	0	0	0	0	0	0	0	0	0	0	0	0	0	0	0	0	0	0	0	0	0	12.06	95.8	7.391
643	1334	1	221117111	2022124445	0	0	88	0	0	0	0	0	0	0	0	0	0	0	0	0	0	0	1	0	0	0	0	0	1	0	1	0	0	0	0	0	1	1	1	0	0	0	0	0	0	0	6.785	96.4	7.382
645	756	1	220914324	2022088864	1	1	67	0	0	0	0	0	0	1	0	0	0	0	0	0	0	0	1	0	0	0	0	0	0	1	0	0	0	0	0	0	1	1	1	0	0	0	0	1	0	0	5.85	96.6	7.372
648	65	0	230318107	2023006654	1	1	33	0	0	0	0	0	0	1	0	0	0	0	0	0	0	0	0	0	0	0	0	0	0	0	0	0	0	0	0	0	0	0	0	0	0	0	0	0	0	0	14.08	97.5	7.326
650	1202	1	200723303	2020051140	1	1	81	0	0	0	0	0	0	0	0	0	0	0	0	0	1	0	0	0	0	0	0	0	0	0	0	0	0	0	0	0	0	0	0	0	0	0	0	0	0	0	4.87	94.3	7.393
651	359	0	211016320	2021096336	1	1	55	1	0	0	0	0	0	0	0	0	0	0	0	0	1	0	0	1	0	0	0	0	0	0	1	0	0	0	0	0	0	0	0	0	0	0	0	0	0	0	7.97	93.4	7.381
653	104	0	220914311	2022084340	1	1	39	1	0	0	0	0	0	0	0	0	0	0	0	0	1	0	0	0	0	0	0	0	0	0	0	0	0	0	0	0	0	0	0	0	0	0	0	0	0	1	4.83	98.3	7.442
657	85	0	221225301	2022130229	0	1	36	0	0	0	0	0	0	1	1	0	0	0	0	0	1	0	0	0	0	0	0	0	0	0	1	0	0	0	0	0	0	0	0	0	0	0	0	0	0	0	3.68	97.5	7.401
660	225	1	220626308	2022059691	0	1	49	0	0	0	0	0	0	0	0	0	0	0	0	0	0	0	0	0	0	0	0	0	0	0	0	0	0	0	0	0	0	0	0	0	0	0	0	0	0	0	8.83	98.7	7.435
661	398	1	230508313	2023044187	0	1	56	0	0	0	0	0	0	0	0	0	0	0	0	0	1	0	0	0	0	0	0	0	0	0	1	0	0	0	0	0	0	0	0	0	0	0	0	0	0	0	6.785	99.4	7.443
662	1224	1	191225212	2019120312	0	1	82	0	0	0	0	0	0	0	0	0	0	0	0	0	1	0	0	0	0	0	0	0	0	0	1	0	0	0	0	0	1	0	0	0	0	0	0	0	1	0	9.31	91.8	7.419
665	875	1	220727108	2022073214	0	0	70	0	0	0	0	0	0	0	0	0	0	0	0	0	0	0	0	0	0	0	0	0	1	1	0	0	0	0	0	0	1	1	0	0	0	0	0	0	0	0	12.35	91.5	7.375
670	1199	1	240523325	2024068508	0	1	80	1	0	0	0	0	0	0	0	1	0	0	0	0	1	0	0	0	0	0	0	0	0	0	0	0	0	0	0	0	1	0	0	0	0	0	0	0	0	1	6.785	94.1	7.504
678	468	1	210122324	2021005167	0	1	59	0	0	0	0	0	0	0	1	0	0	0	0	0	1	0	0	0	0	0	0	0	0	0	1	0	0	0	0	0	1	1	0	0	0	0	0	0	0	0	10.92	88	7.418
679	714	1	220702111	2022056057	0	1	66	1	0	0	0	0	0	0	0	0	0	0	0	0	1	0	0	0	0	0	0	0	0	0	1	0	0	0	0	0	0	1	0	0	0	0	0	0	0	0	5.63	95.4	7.303
680	108	1	230315302	2023027665	0	1	39	0	0	0	0	0	0	0	0	0	0	0	0	0	0	0	0	0	0	0	0	0	0	0	0	0	0	0	0	0	0	0	0	0	0	0	0	0	0	0	10.18	92	7.361
691	529	1	210318122	2021025987	0	1	61	0	0	0	0	0	0	0	0	0	0	0	0	0	1	0	0	0	0	0	0	0	0	0	1	0	0	0	0	0	0	0	0	0	0	0	0	0	0	0	5.48	99	7.459
693	761	1	230110315	2023002229	0	1	67	0	0	0	0	0	0	1	0	0	0	0	0	0	1	0	0	0	0	0	0	0	0	0	1	0	0	1	0	0	1	0	0	0	0	0	0	0	0	0	4.57	96.1	7.392
694	78	1	211225301	2021129413	1	1	35	0	0	0	0	0	0	0	0	0	0	0	0	0	1	0	0	0	0	0	0	0	0	0	1	0	0	0	0	0	1	1	0	0	0	0	0	0	0	0	5.8	99	7.434
699	96	1	220910324	2022086266	0	0	38	0	0	0	0	0	0	1	1	0	0	0	0	0	0	0	0	0	0	0	0	0	0	0	0	0	0	0	0	0	0	0	0	0	0	0	0	0	0	0	2.67	100.9	7.47
700	1347	1	230104336	2022136109	0	1	89	0	0	0	0	0	0	0	0	0	0	0	0	0	0	0	0	0	0	0	0	0	0	0	0	0	0	0	0	0	0	0	0	0	0	0	0	0	0	0	10.19	90.6	7.413
705	1001	0	210127318	2020098147	1	1	74	0	0	0	0	0	0	0	0	0	0	0	0	0	0	0	0	0	0	0	0	0	0	0	0	0	0	0	0	0	0	0	0	0	0	0	0	0	0	0	11.07	97.2	7.353
706	173	1	240116322	2024000091	1	1	45	0	0	0	0	0	0	0	0	0	0	0	0	0	0	0	0	0	0	0	0	0	0	0	1	0	0	0	0	0	0	0	0	0	0	0	0	0	0	0	6.785	99.3	7.454
712	277	1	210724331	2021061342	1	1	52	0	0	0	0	0	0	0	0	0	0	0	0	0	1	0	0	0	0	0	0	0	0	0	1	0	0	0	0	0	0	0	0	0	0	0	0	0	0	0	4.5	95.4	7.382
715	64	1	200529315	2020035335	0	1	33	0	0	0	0	0	0	0	0	0	0	0	0	0	0	0	0	0	0	0	0	0	0	0	0	0	0	0	0	0	0	0	0	0	0	0	0	0	0	0	10.07	99.7	7.422
716	105	1	221015318	2022091258	1	1	39	0	0	0	0	0	0	0	0	0	0	0	0	0	0	0	0	0	0	0	0	0	0	0	0	0	0	0	0	0	0	0	0	0	0	0	0	0	0	0	6.94	99.5	7.329
718	487	1	230322115	2023028416	1	0	59	0	0	0	0	0	0	0	0	1	0	0	0	0	0	0	0	0	0	0	0	0	1	0	1	0	0	0	0	0	1	1	0	0	0	0	0	0	1	1	48.8	98.8	7.4
719	402	1	230722342	2023088664	1	1	56	0	0	0	0	0	0	0	0	0	0	0	0	0	0	0	0	0	0	0	0	0	0	0	0	0	0	0	0	0	0	0	0	0	0	0	0	1	0	0	6.05	98.4	7.357
720	9	1	201001319	2020083766	0	0	23	0	0	0	0	0	0	0	0	0	0	0	0	0	1	0	0	0	0	0	0	0	0	0	0	0	0	0	0	0	0	0	0	0	0	0	0	1	0	0	8.25	99.2	7.415
729	103	1	220816117	2022081937	1	1	39	0	0	0	0	0	0	0	1	0	0	0	0	0	0	0	0	0	0	0	0	0	0	0	0	0	0	0	0	0	0	0	0	0	0	0	0	0	0	0	5.63	99.5	7.453
732	319	1	190716009	2019065122	0	0	54	0	0	0	0	0	0	0	1	0	0	0	0	0	0	0	0	0	0	0	0	0	0	0	0	0	0	0	0	0	0	0	0	0	0	0	0	0	0	0	7.77	99.1	7.364
736	19	1	190310050	2019011920	0	1	26	0	0	0	0	0	0	0	0	0	0	0	0	0	0	0	0	0	0	0	0	0	0	0	0	0	0	0	0	0	0	1	0	0	0	0	0	0	0	0	11.85	97.1	7.275
742	310	1	230119301	2022136010	0	0	53	0	0	0	0	0	0	0	0	0	0	0	0	0	0	0	0	0	0	0	0	0	0	0	0	0	0	0	0	0	0	0	0	0	0	0	0	0	0	0	27.74	95.7	7.286
745	709	1	211011307	2021101639	0	1	66	0	0	0	0	0	0	0	0	0	0	0	0	0	0	0	0	0	0	0	0	0	0	0	0	0	0	0	0	0	0	0	0	0	0	0	0	0	0	0	4.96	99.4	7.505
748	1059	1	240601329	2024072191	0	1	75	0	0	0	0	0	0	0	0	0	0	0	0	0	0	0	0	0	0	0	0	0	0	0	0	0	0	0	0	0	0	0	0	0	0	0	0	0	0	0	4.29	99.1	7.389
749	20	1	190619213	2019045166	1	1	26	0	0	0	0	0	0	0	0	0	0	0	0	0	1	0	0	0	0	0	0	0	0	0	0	0	0	0	0	0	0	0	0	0	0	0	0	0	0	0	9.08	97.8	7.293
751	524	1	191214030	2019116794	0	1	61	0	0	0	0	0	0	0	0	0	0	0	0	0	0	0	0	0	0	0	0	0	0	0	0	0	0	0	0	0	0	0	0	0	0	0	0	0	0	0	14.82	97.9	7.429
753	115	1	200623105	2020044009	1	0	40	0	0	0	0	0	0	0	0	1	0	0	0	0	1	0	0	0	0	1	0	0	0	0	1	0	0	0	0	0	0	0	0	0	0	0	0	0	0	1	2.49	100	7.355
761	1171	1	240308313	2024028415	0	1	79	0	0	0	0	0	0	0	0	1	0	0	0	0	1	0	0	0	0	0	0	0	0	0	1	0	0	0	0	0	1	0	0	0	0	0	0	1	0	0	7.81	99.1	7.359
762	1265	1	240115321	2024003787	0	1	83	0	0	0	0	0	0	0	0	0	0	0	0	0	0	0	1	0	0	0	0	0	0	0	0	0	0	0	0	0	0	0	0	0	0	0	0	0	0	0	12.68	100	7.373
769	463	1	191230116	2019109705	0	1	59	0	0	0	0	0	0	0	0	0	0	0	0	0	0	0	0	0	0	0	0	0	0	0	0	0	0	0	0	0	0	0	0	0	0	0	0	0	0	0	3.26	99.5	7.26
771	1188	1	220926326	2022096585	0	0	80	0	0	0	0	0	0	0	0	1	0	0	0	0	1	0	0	0	0	0	0	0	1	1	1	0	0	0	0	0	1	0	0	0	0	0	0	1	0	1	34.03	97.5	7.139
772	1187	1	220923351	2022096585	0	0	80	0	0	0	0	0	0	0	0	1	0	0	0	0	1	0	1	0	0	0	0	0	1	1	1	0	0	0	0	0	1	0	0	0	0	0	0	1	0	1	34.03	97.5	7.139
775	427	0	230127107	2023006661	0	1	57	0	0	0	0	0	0	0	0	0	0	0	0	0	0	0	0	0	0	0	0	0	0	0	0	0	0	0	0	0	0	0	0	0	0	0	0	0	0	0	10.65	97.2	6.931
777	1267	1	190201014	201902643	0	1	84	0	0	0	0	0	0	0	1	0	0	0	0	0	1	0	0	0	0	0	0	0	0	0	0	0	0	0	0	0	0	0	0	0	0	0	0	0	0	0	7.34	97.1	7.423
784	724	1	190129046	2019006127	0	1	67	0	0	0	0	0	0	0	0	0	0	0	0	0	1	0	0	0	0	0	0	0	0	0	1	0	0	0	0	0	1	0	0	0	0	0	0	0	0	0	7.06	97.1	7.423
785	1298	0	190131012	2019007855	0	1	86	1	0	0	0	0	0	1	0	1	0	0	0	0	1	0	0	0	0	0	0	0	0	0	1	0	0	0	0	0	0	0	0	0	0	0	0	0	0	1	18.29	97.1	7.423
789	919	1	190307013	2019015677	0	1	72	0	0	0	0	0	0	1	0	0	0	0	0	0	0	0	0	0	0	0	0	0	0	0	1	0	0	0	0	0	1	1	0	0	0	0	0	0	0	0	6.49	97.1	7.423
791	374	1	190329004	2019022870	1	1	56	0	0	0	0	0	0	0	0	0	0	0	0	0	1	0	0	0	0	0	0	0	0	0	1	0	0	0	0	0	0	0	0	0	0	0	0	0	1	0	6.14	97.1	7.423
793	725	1	190410002	2019029553	1	1	67	0	0	0	0	0	0	0	0	0	0	0	0	0	0	0	0	0	0	0	0	0	0	0	0	0	0	0	0	0	0	0	0	0	0	0	0	0	0	0	6.55	97.1	7.423
794	611	1	190407001	2019030101	1	1	64	1	0	0	0	0	0	0	0	1	0	0	0	0	1	0	0	0	0	0	0	0	0	0	1	0	0	0	0	0	1	0	0	0	0	0	0	0	0	1	5.23	97.1	7.423
795	1060	1	190412019	2019030617	1	1	76	0	0	0	0	0	0	0	0	0	0	0	0	0	0	0	0	0	0	0	0	0	0	0	0	0	0	0	0	0	0	0	0	0	0	0	0	0	0	0	7.23	97.1	7.423
797	581	1	190508013	2019033310	1	0	63	0	0	0	0	0	0	0	0	0	0	0	0	0	0	0	1	0	0	0	0	0	0	0	0	0	0	0	0	0	1	0	0	0	0	0	0	0	0	0	5.76	97.1	7.423
800	410	0	190513001	2019041478	0	0	57	0	0	0	0	1	0	1	0	0	0	0	0	0	0	0	0	0	0	0	0	0	0	0	1	0	0	0	0	0	0	1	1	0	0	0	0	0	0	0	33.46	97.1	7.423
803	1243	1	190513027	2019044787	0	1	83	0	0	0	0	0	0	1	0	0	0	0	0	0	1	0	0	0	0	0	0	0	0	0	1	0	0	1	0	0	1	0	0	1	0	0	0	0	0	0	3.19	97.1	7.423
804	548	1	190523047	2019047386	0	0	62	0	0	0	0	0	0	0	0	1	0	0	0	0	1	0	0	0	0	0	0	0	0	0	1	0	0	0	0	0	1	1	0	0	0	0	0	0	0	1	6.82	97.1	7.423
806	438	1	190608004	2019048803	0	0	58	0	0	0	0	0	0	0	0	0	0	0	0	0	1	0	0	0	0	0	0	0	0	0	0	0	0	0	0	0	0	0	0	0	0	0	0	0	0	0	6.59	97.1	7.423
809	726	1	190609012	2019054273	1	1	67	0	0	0	0	0	0	0	0	0	0	0	0	0	0	0	0	0	0	0	0	0	0	0	0	0	0	0	0	0	0	1	0	0	0	0	0	0	0	0	4.97	97.1	7.423
810	495	0	190704033	2019054496	0	0	60	0	0	0	0	0	0	0	0	0	0	0	0	0	0	0	0	0	0	0	0	0	0	0	0	0	0	0	0	0	0	0	0	0	0	0	0	0	0	0	5.9	97.1	7.423
812	28	1	190622009	2019054697	0	1	27	0	0	0	0	0	0	0	0	0	0	0	0	0	1	0	0	0	0	0	0	0	0	0	0	0	0	0	0	0	0	0	0	0	0	0	0	0	0	1	6.81	97.1	7.423
814	550	0	190613006	2019055358	0	0	62	0	0	0	0	0	0	1	1	0	0	0	0	0	1	1	0	0	0	0	0	0	0	0	1	0	0	0	0	0	0	0	0	0	0	0	0	0	0	0	3.09	97.1	7.423
816	956	1	190620026	2019056659	0	0	73	0	0	0	0	0	0	0	0	0	0	0	0	0	0	0	0	0	0	0	0	0	0	0	0	0	0	0	0	0	0	0	0	0	0	0	0	0	0	0	6.785	97.1	7.423
817	1178	1	190627005	2019058217	1	0	80	0	0	0	0	0	0	0	0	0	0	0	0	0	0	0	0	0	0	0	0	0	0	0	0	0	0	0	0	0	0	0	0	0	0	0	0	0	0	0	5.35	97.1	7.423
818	856	1	190706002	2019059077	1	0	70	0	0	0	0	0	0	0	0	0	0	0	0	0	0	0	0	0	0	0	0	0	0	0	0	0	0	0	0	0	0	0	0	0	0	0	0	0	0	0	4.53	97.1	7.423
822	152	1	190717011	2019068355	0	0	44	0	0	0	0	0	0	0	0	0	0	0	0	0	1	0	0	0	0	0	0	0	0	0	1	0	0	0	0	0	1	0	0	0	0	0	0	0	0	0	5.17	97.1	7.423
823	824	0	190726015	2019068963	1	1	69	0	0	0	0	0	0	0	0	0	0	0	0	0	0	0	0	0	0	0	0	0	0	0	0	0	0	0	0	0	0	0	0	0	0	0	0	0	0	0	4.94	97.1	7.423
826	43	0	190922010	2019086041	1	0	30	1	0	0	0	0	0	0	0	1	0	0	0	0	0	0	0	0	0	0	0	0	0	0	1	0	0	0	0	0	0	0	0	0	0	0	0	0	1	0	2.51	97.1	7.423
827	957	1	190903006	2019086280	0	1	73	0	0	0	0	0	0	0	0	0	0	0	0	0	1	0	0	0	0	0	0	0	0	0	0	0	0	0	0	0	0	0	0	0	0	0	0	0	0	0	2.78	97.1	7.423
828	377	0	191005006	2019086315	0	1	56	0	0	0	0	0	0	0	0	0	0	0	0	0	1	0	0	0	0	0	0	0	0	0	1	0	0	0	0	0	0	0	0	0	0	0	0	0	0	0	7.87	97.1	7.423
829	113	0	190913031	2019089774	1	1	40	0	0	0	0	0	0	0	1	1	0	0	0	0	1	0	0	0	0	0	0	0	0	0	1	0	0	0	0	0	0	0	0	0	0	0	0	0	1	0	7.78	97.1	7.423
830	551	1	190920043	2019090982	0	1	62	0	0	0	0	0	0	0	0	1	0	0	0	0	1	0	0	0	0	0	0	0	0	0	0	0	0	0	0	0	0	0	0	1	0	0	0	0	0	0	5.94	97.1	7.423
833	289	0	191212110	2019100456	1	1	53	0	0	0	0	0	0	1	0	0	0	0	0	0	0	0	0	0	0	0	0	0	0	0	1	0	0	0	0	0	0	0	0	0	0	0	0	0	0	0	5.76	97.1	7.423
834	651	1	191021023	2019102513	0	0	65	0	0	0	0	0	0	1	1	0	0	0	0	0	1	0	0	0	0	0	0	0	0	0	1	0	0	1	0	0	0	0	0	0	0	0	0	0	0	0	3.33	97.1	7.423
835	228	0	191026146	2019102847	0	0	50	0	0	0	0	0	0	0	1	0	0	0	0	0	1	0	0	1	0	0	0	0	0	0	0	0	0	0	0	0	1	0	0	0	0	0	0	0	0	0	1.61	97.1	7.423
836	44	1	191125113	2019103972	1	1	30	0	0	0	0	0	0	0	0	0	0	0	0	0	0	0	0	0	0	0	0	0	0	0	0	0	0	0	0	0	0	0	0	0	0	0	0	0	0	0	3.88	97.1	7.423
841	728	0	191214027	2019117701	0	1	67	0	0	0	0	0	0	0	0	0	0	0	0	0	1	0	0	0	0	0	0	0	0	0	0	0	0	0	0	0	0	0	0	0	0	0	0	0	0	0	3.93	97.1	7.423
844	729	1	200101036	2019127506	0	1	67	0	0	0	0	0	0	0	0	0	0	0	0	0	1	0	0	0	0	0	0	0	0	0	0	0	0	0	0	0	0	0	0	0	0	0	0	0	0	0	6.785	97.1	7.423
847	322	1	200221003	2020006344	0	1	54	0	0	0	0	0	0	1	1	0	0	0	0	0	0	0	0	0	0	0	0	0	0	0	0	0	0	0	0	0	0	0	0	0	0	0	0	0	0	0	3	97.1	7.423
849	892	0	200221004	2020010433	1	1	71	0	0	0	0	0	0	0	0	0	0	0	0	0	0	0	0	0	0	0	0	0	0	0	1	0	0	0	0	0	1	0	0	0	0	0	0	0	0	0	1.45	97.1	7.423
851	1030	1	200217001	2020011029	1	0	75	0	0	0	0	0	0	0	1	0	0	0	0	0	1	0	0	0	0	0	0	0	0	0	1	0	0	0	0	0	0	0	0	0	0	0	0	0	0	0	2.03	97.1	7.423
852	323	1	200326005	2020014524	1	0	54	0	0	0	0	0	0	0	0	0	0	0	0	0	1	0	0	1	0	0	0	0	0	0	1	0	0	0	0	0	1	0	0	0	0	0	0	0	0	0	10.39	97.1	7.423
856	182	0	200315010	2020016112	0	1	47	1	0	0	0	0	0	0	1	1	0	0	0	0	1	1	0	0	0	0	0	0	0	0	1	0	0	0	0	0	1	0	0	1	0	0	0	0	0	0	6.06	97.1	7.423
858	217	1	200401009	2020017757	1	0	49	0	0	0	0	0	0	0	0	0	0	0	0	0	0	0	0	0	0	0	0	0	0	0	1	0	0	0	0	0	0	0	0	0	0	0	0	0	0	0	5.85	97.1	7.423
860	525	1	200514349	2020019653	1	1	61	0	0	0	0	0	0	0	1	0	0	0	0	0	1	0	0	1	0	0	0	0	0	0	1	0	0	0	0	0	1	0	0	0	0	0	0	0	0	0	4.44	97.1	7.423
861	63	0	2003310202	2020020705	1	1	33	0	0	0	0	0	0	0	0	0	0	0	0	0	0	0	0	0	0	0	0	0	0	0	0	0	0	0	0	0	0	0	0	0	0	0	0	0	0	0	3.67	97.1	7.423
862	464	1	200502004	2020025248	0	1	59	0	0	0	0	0	0	0	1	0	0	0	0	0	1	0	0	0	0	0	0	0	0	0	1	0	0	0	0	0	1	1	0	0	0	0	0	0	0	0	8.12	97.1	7.423
863	290	1	200511305	2020028107	1	1	53	0	0	0	0	0	0	0	0	0	0	0	0	0	1	0	0	0	0	0	0	0	0	0	1	0	0	0	0	0	1	0	0	0	0	0	0	0	0	0	12.24	97.1	7.423
865	129	1	200518303	2020031338	1	1	42	0	0	0	0	0	0	0	0	0	0	0	0	0	0	0	0	0	0	0	0	0	0	0	0	0	0	0	0	0	0	0	0	0	0	0	0	1	0	0	18.6	97.1	7.423
866	554	1	200529317	2020032964	1	1	62	0	0	0	0	0	0	0	0	0	0	0	0	0	1	0	0	0	0	0	0	0	0	0	1	0	0	0	0	0	1	0	0	0	0	0	0	0	0	0	4.54	97.1	7.423
867	291	1	200715308	2020034362	0	0	53	0	0	0	0	0	0	0	0	1	0	0	0	0	1	0	0	0	0	0	0	0	0	0	1	0	0	0	0	0	0	0	0	0	0	0	0	0	0	0	3.28	97.1	7.423
868	229	1	200518306	2020035435	0	1	50	0	0	0	0	0	0	0	0	1	0	0	0	0	1	0	1	0	0	0	0	0	0	0	0	0	0	0	0	0	1	0	0	0	0	0	0	0	1	1	8.52	97.1	7.423
869	47	0	200528303	2020035537	1	0	30	0	0	0	0	0	0	1	0	0	0	0	0	0	0	0	0	0	1	0	0	0	0	0	1	0	0	0	0	0	0	0	0	0	0	0	0	0	0	0	4.46	97.1	7.423
870	22	0	200620109	2020036431	1	1	26	0	0	0	0	0	0	0	0	0	0	0	0	0	1	0	0	0	0	1	0	0	0	0	0	0	0	0	0	0	0	0	0	0	0	0	0	0	0	0	5.72	97.1	7.423
871	249	0	200528321	2020037231	1	1	51	0	0	0	0	0	0	0	0	1	0	0	0	0	1	0	0	0	0	0	0	0	0	0	0	0	0	0	0	0	0	0	0	0	0	0	0	0	0	0	2.23	97.1	7.423
872	138	1	200607306	2020037355	1	1	43	0	0	0	0	0	0	0	0	0	0	0	0	0	1	0	0	0	0	0	0	0	0	0	1	0	0	0	0	0	0	0	0	0	0	0	0	0	0	0	12.65	97.1	7.423
873	1065	0	200529305	2020039252	0	0	76	0	0	0	0	0	0	0	0	0	0	0	0	0	0	0	0	0	0	0	0	0	0	0	0	0	0	0	0	0	0	0	0	0	0	0	0	0	0	0	6.09	97.1	7.423
874	174	1	200618309	2020040835	0	0	46	0	0	0	0	0	0	0	1	0	0	0	0	0	1	1	0	0	0	0	0	0	0	0	1	0	0	0	0	0	0	0	0	0	0	0	0	0	1	0	1.87	97.1	7.423
877	696	1	200617307	2020042640	0	1	66	0	0	0	0	0	0	0	0	0	0	0	0	0	0	0	0	0	0	0	0	0	0	0	0	0	0	0	0	0	0	0	0	0	0	0	0	0	0	0	9.21	97.1	7.423
878	825	0	200616114	2020044972	0	1	69	0	0	0	0	0	0	1	1	0	0	0	0	0	1	0	0	0	0	0	0	0	0	0	1	0	0	0	0	0	1	0	0	0	0	0	0	0	0	0	7.17	97.1	7.423
884	383	1	200804310	2020052215	0	0	56	0	0	0	0	0	0	0	1	0	1	0	0	0	1	1	0	0	0	0	0	0	0	0	1	0	0	0	0	0	0	0	0	0	0	0	0	0	0	0	2.09	97.1	7.423
886	1033	1	200724305	2020052542	1	1	75	0	0	0	0	0	0	0	0	0	0	0	0	0	0	0	0	0	0	0	0	0	0	0	0	0	0	0	0	0	0	0	0	0	0	0	0	0	0	0	5.38	97.1	7.423
888	731	0	200723306	2020057196	0	0	67	0	0	0	0	0	0	0	1	0	0	0	0	0	1	0	0	0	0	0	0	0	0	0	0	0	0	0	0	0	0	1	0	0	0	0	0	0	0	0	4.53	97.1	7.423
892	231	0	200908104	2020064423	1	1	50	0	0	0	0	0	0	0	0	0	0	0	0	0	1	0	0	0	0	0	0	0	0	0	1	0	0	0	0	0	0	0	0	0	0	0	0	0	0	0	5.18	97.1	7.423
893	52	1	200828304	2020065257	0	1	32	0	0	0	0	0	0	0	0	0	0	0	0	0	1	0	0	1	0	0	0	0	0	0	1	0	0	0	0	0	0	0	0	0	0	0	0	0	0	0	6.89	97.1	7.423
894	1105	1	200828318	2020065734	0	1	77	0	0	0	0	0	0	0	1	0	0	0	0	0	0	1	0	0	0	0	0	0	0	0	1	0	0	0	0	0	0	0	0	0	0	0	0	0	0	0	8.67	97.1	7.423
895	466	1	200826304	2020067400	1	1	59	1	0	0	0	0	0	0	0	0	0	0	0	0	1	0	0	0	0	0	0	0	0	0	0	0	0	0	0	0	1	1	0	0	0	0	0	0	1	0	5.75	97.1	7.423
896	998	0	200825320	2020068962	0	1	74	1	0	0	0	0	0	0	0	1	0	0	0	0	1	0	1	0	0	0	0	0	1	0	1	0	0	0	0	0	1	1	1	0	0	0	0	0	0	0	34.7	97.1	7.423
897	699	1	200922101	2020068991	1	0	66	1	0	0	0	0	0	0	0	0	0	0	0	0	0	0	0	0	0	0	0	0	0	0	1	0	0	0	0	0	1	1	0	0	0	0	0	0	0	0	9.45	97.1	7.423
899	30	1	200828325	2020069370	1	1	27	1	0	0	0	0	0	0	0	0	0	0	0	0	1	0	0	0	0	0	0	0	0	0	1	0	0	0	0	0	0	0	0	0	0	0	0	0	0	0	6.785	97.1	7.423
902	100	1	200917302	2020074928	1	1	39	1	0	0	0	0	0	0	0	0	0	0	0	0	1	0	0	0	0	0	0	0	0	0	0	0	0	0	0	0	1	0	0	0	0	0	0	0	0	0	5.4	97.1	7.423
903	615	1	200925312	2020076163	1	1	64	0	0	0	0	0	0	0	0	0	0	0	0	0	0	0	0	0	0	0	0	0	0	0	0	0	0	0	0	0	0	0	0	0	0	0	0	0	0	0	4.32	97.1	7.423
904	999	0	200917309	2020076679	0	0	74	0	0	0	0	0	0	0	1	0	0	0	1	0	1	0	0	0	0	0	0	0	0	1	1	0	0	1	0	0	0	0	0	0	0	0	0	0	0	0	6.785	97.1	7.423
905	232	1	200917311	2020077646	1	1	50	0	0	0	0	0	0	0	0	0	0	0	0	0	0	0	0	0	0	0	0	0	0	0	0	0	0	0	0	0	0	0	0	0	0	0	0	0	0	0	5.47	97.1	7.423
906	53	0	200916316	2020077943	0	1	32	0	0	0	0	0	0	0	0	0	0	0	0	0	1	0	0	1	0	0	0	0	0	0	1	0	0	0	0	0	0	0	0	0	0	0	0	0	0	0	1.9	97.1	7.423
910	700	1	200924113	2020080921	0	1	66	0	0	0	0	0	0	0	1	0	0	0	0	0	1	0	0	1	0	0	0	0	0	0	1	0	0	0	0	0	0	0	0	0	0	0	0	0	0	0	1.87	97.1	7.423
912	81	1	201004308	2020083561	1	1	36	0	0	0	0	0	0	0	0	0	0	0	0	0	0	0	0	0	0	0	0	0	0	0	0	0	0	0	0	0	0	0	0	0	0	0	0	0	0	0	1.23	97.1	7.423
913	583	1	201021310	2020085061	1	1	63	0	0	0	0	0	0	0	0	0	0	0	0	0	1	0	0	0	0	0	0	0	0	0	1	0	0	0	0	0	1	0	0	0	0	0	0	0	0	0	3.72	97.1	7.423
919	154	1	201106307	2020096751	0	1	44	0	0	0	0	0	0	0	1	0	0	0	0	0	1	0	0	0	0	0	0	0	0	0	1	0	0	0	0	0	1	0	0	0	0	0	0	0	1	0	5.85	97.1	7.423
922	586	1	201224108	2020108588	0	1	63	0	0	0	0	0	0	0	0	1	0	0	0	0	0	0	0	0	0	0	0	0	0	0	0	0	0	0	0	0	0	0	0	0	0	0	0	0	0	0	4.88	97.1	7.423
928	184	0	201221305	2020111936	0	1	47	0	0	0	0	0	0	0	0	0	0	0	0	0	1	0	0	0	0	0	0	0	0	0	0	0	0	0	0	0	0	0	0	0	0	0	0	0	0	0	2.76	97.1	7.423
930	965	1	210101134	2020112695	0	0	73	0	0	0	0	0	0	0	0	0	0	0	0	0	0	0	0	0	0	0	0	0	0	0	0	0	0	0	0	0	0	0	0	0	0	0	0	0	0	0	18.18	97.1	7.423
932	1126	1	210101131	2020113133	1	0	78	0	0	0	0	0	0	0	0	0	0	0	0	0	0	0	1	0	0	0	0	0	0	0	1	0	0	0	0	0	1	0	0	0	0	0	0	0	0	0	4.63	97.1	7.423
933	467	0	210122321	2020113564	0	0	59	1	0	0	0	0	0	0	0	0	0	0	0	0	1	0	0	0	0	0	0	0	0	0	1	0	0	0	0	0	0	0	0	0	0	0	0	0	1	0	19.7	97.1	7.423
934	251	1	210108314	2020115084	0	1	51	0	0	0	0	0	0	1	1	0	0	0	0	0	1	0	0	0	0	0	0	0	0	0	1	0	0	0	0	0	1	1	0	0	0	0	0	0	0	0	2.13	97.1	7.423
937	15	0	210118305	2020115652	0	1	25	0	0	0	0	0	0	0	0	0	0	0	0	0	0	0	0	0	0	0	0	0	0	0	0	0	0	0	0	0	0	0	0	0	0	0	0	0	0	0	7.14	97.1	7.423
938	923	1	210119308	2020116549	1	0	72	0	0	0	0	0	0	0	0	0	0	0	0	0	1	0	0	0	0	0	0	0	0	0	1	0	0	0	0	0	1	0	0	0	0	0	0	0	0	0	10.92	97.1	7.423
940	326	1	210108306	2021000185	1	1	54	0	0	0	0	0	0	0	0	1	0	0	0	0	1	0	0	0	0	0	0	0	0	0	1	0	0	0	0	0	1	0	0	0	0	0	0	0	1	0	6.37	97.1	7.423
941	558	0	210119317	2021000191	1	1	62	0	0	0	0	0	0	0	0	0	0	0	0	0	0	0	0	0	0	0	0	0	0	0	0	0	0	0	0	0	0	0	0	0	0	0	0	0	0	0	9.02	97.1	7.423
942	895	0	210203312	2021000387	1	1	71	0	0	0	0	0	0	0	0	0	0	0	0	0	1	0	0	0	0	0	0	0	0	0	1	0	0	0	0	0	0	0	0	0	0	0	0	0	0	0	7.91	97.1	7.423
943	1245	0	210107326	2021001746	0	1	83	0	0	0	0	0	0	0	0	0	0	0	0	0	0	1	0	0	0	0	0	0	0	0	0	0	0	0	0	0	0	0	0	0	0	0	0	0	0	0	6.97	97.1	7.423
944	657	1	210115309	2021003678	0	0	65	0	0	0	0	0	0	0	0	0	0	0	0	0	1	0	0	0	0	0	0	0	0	0	0	0	0	0	0	0	0	0	0	0	0	0	0	0	0	0	13.24	97.1	7.423
945	528	1	210126320	2021004368	1	0	61	0	0	0	0	0	0	0	0	0	0	0	0	0	1	0	0	0	0	0	0	0	0	0	0	0	0	0	0	0	0	0	0	0	0	0	0	0	0	0	3.86	97.1	7.423
946	201	1	210128322	2021005510	1	1	48	0	0	0	0	0	0	0	0	0	0	0	0	0	1	0	0	0	0	0	0	0	0	0	1	0	0	0	0	0	1	0	0	0	0	0	0	0	0	1	7.59	97.1	7.423
948	1035	1	210203315	2021005855	0	1	75	0	0	0	0	0	0	1	0	0	0	0	0	0	1	0	0	0	0	0	0	0	0	0	1	0	0	0	0	0	1	1	1	0	0	0	0	0	0	0	10.58	97.1	7.423
950	155	1	210210305	2021008985	0	1	44	0	0	0	0	0	0	0	0	0	0	0	0	0	1	0	0	0	0	0	0	0	0	0	1	0	0	0	0	0	0	0	0	0	0	0	0	0	0	0	4.34	97.1	7.423
953	561	1	210225318	2021011851	0	1	62	0	0	0	0	0	0	0	1	0	0	0	0	0	0	0	0	1	0	0	0	0	0	0	1	0	0	0	0	0	0	0	0	0	0	0	0	1	0	0	7.83	97.1	7.423
955	442	1	210221412	2021014050	0	1	58	0	0	0	0	0	0	0	1	0	0	0	0	0	1	0	0	0	0	0	0	0	0	0	1	0	0	0	0	0	0	0	0	0	0	0	0	0	0	0	5.39	97.1	7.423
956	867	1	210217104	2021014904	0	1	70	0	0	0	0	0	0	1	0	0	0	0	0	0	1	1	0	0	0	0	0	0	0	0	1	0	0	1	0	0	1	1	0	0	0	0	0	0	0	0	10.94	97.1	7.423
957	351	0	210317320	2021015261	0	0	55	0	0	0	0	0	0	0	0	0	0	0	0	0	1	0	0	0	0	0	0	0	0	0	1	0	0	0	0	0	1	1	0	0	0	0	0	0	0	0	5.07	97.1	7.423
958	386	1	210319311	2021017081	1	1	56	0	0	0	0	0	0	0	0	0	0	0	0	0	1	0	0	0	0	0	0	0	0	0	1	0	0	0	0	0	0	0	0	0	0	0	0	0	0	0	5.51	97.1	7.423
959	1305	1	210403341	2021017408	1	1	86	1	0	0	0	0	0	0	0	0	0	0	0	0	1	0	1	0	0	0	0	0	0	0	1	0	0	0	0	0	1	0	0	0	0	0	0	0	0	0	7.13	97.1	7.423
960	253	0	210406313	2021017942	1	1	51	0	0	0	0	0	0	0	0	0	0	0	0	0	0	0	0	0	0	0	0	0	0	0	1	0	0	0	0	0	1	0	0	0	0	0	0	0	0	0	5.1	97.1	7.423
962	469	1	210308309	2021019118	1	1	59	0	0	0	0	0	0	0	0	0	0	0	0	0	1	0	0	0	0	0	0	0	0	0	1	0	0	0	0	0	1	0	0	0	0	0	0	0	0	0	5.39	97.1	7.423
963	254	0	210419302	2021021442	1	0	51	0	0	0	0	0	0	0	0	0	0	0	0	0	1	0	0	0	0	0	0	0	0	0	1	0	0	0	0	0	1	0	0	0	0	0	0	0	0	0	5.22	97.1	7.423
964	897	1	210318119	2021022069	1	0	71	0	0	0	0	0	0	0	0	0	0	0	0	0	0	0	0	0	0	0	0	0	0	0	0	0	0	0	0	0	1	0	0	0	0	0	0	0	0	0	6.43	97.1	7.423
966	1184	1	210406316	2021026213	1	0	80	0	0	0	0	0	0	1	1	0	0	0	0	0	0	0	0	0	0	0	0	0	0	0	1	0	0	0	0	0	1	0	0	0	0	0	0	0	0	0	3.13	97.1	7.423
967	470	1	210326302	2021027151	0	1	59	0	0	0	0	0	0	0	1	0	0	0	0	0	1	0	0	0	0	0	0	0	0	0	1	0	0	0	0	0	1	1	0	0	0	0	0	0	0	0	7	97.1	7.423
969	562	1	210428308	2021027716	0	1	62	0	0	0	0	0	0	0	0	0	0	0	0	0	1	0	0	0	0	0	0	0	0	0	0	0	0	0	0	0	0	0	0	0	0	0	0	0	0	0	5.99	97.1	7.423
973	353	0	210415312	2021031792	0	1	55	0	0	0	0	0	0	0	0	0	0	0	0	0	1	0	0	0	0	0	0	0	0	0	1	0	0	0	0	0	1	0	0	0	0	0	0	0	0	0	8.42	97.1	7.423
974	443	0	210405103	2021033399	0	1	58	0	0	0	0	0	0	0	1	0	0	0	0	0	1	0	0	1	0	0	0	0	0	0	1	0	0	0	0	0	0	0	0	0	0	0	0	0	0	0	5.04	97.1	7.423
975	444	1	210413313	2021034573	0	1	58	0	0	0	0	0	0	0	1	0	0	0	0	0	0	0	0	0	0	0	0	0	0	0	1	0	0	0	0	0	0	0	0	0	0	0	0	0	0	0	3.54	97.1	7.423
977	175	0	210518310	2021036067	1	1	46	0	0	0	0	0	0	0	0	0	0	0	0	0	1	0	0	0	0	0	0	0	0	0	1	0	0	0	0	0	1	0	0	0	0	0	0	0	0	0	13.56	97.1	7.423
978	827	1	210502305	2021036413	0	0	69	1	0	0	0	0	0	0	0	0	0	0	0	0	1	0	0	0	0	0	0	0	0	0	1	0	0	0	0	0	1	1	0	0	0	0	0	0	0	1	7.22	97.1	7.423
982	828	1	210510311	2021040272	1	1	69	0	0	0	0	0	0	0	0	0	0	0	0	0	0	0	0	0	0	0	0	0	0	0	0	0	0	0	0	0	0	0	0	0	0	0	0	0	0	0	4.27	97.1	7.423
985	868	0	210603312	2021041421	0	1	70	0	0	0	0	0	0	0	0	0	0	0	0	0	1	0	0	0	0	0	0	0	0	0	0	0	0	0	0	0	0	0	0	0	0	0	0	0	0	0	5.08	97.1	7.423
986	590	0	210511506	2021041859	1	1	63	1	0	0	0	0	0	0	0	0	0	0	0	0	1	0	0	0	0	0	0	0	0	0	1	0	0	0	0	0	1	1	0	0	0	0	0	0	0	0	6.05	97.1	7.423
987	101	0	210429103	2021041904	0	1	39	0	0	0	0	0	0	0	0	0	0	0	0	0	1	0	0	0	0	0	0	0	0	0	1	0	0	0	0	0	1	0	0	0	0	0	0	0	0	0	2.39	97.1	7.423
988	500	1	210519320	2021042998	1	1	60	0	0	0	0	0	0	0	0	0	0	0	0	0	1	0	0	0	0	0	0	0	0	0	1	0	0	0	0	0	1	0	0	0	0	0	0	0	0	0	4.98	97.1	7.423
989	927	1	210502314	2021044309	0	1	72	0	0	0	0	0	0	0	1	0	0	0	0	0	1	0	0	0	0	0	0	0	0	0	1	0	0	0	0	0	0	0	0	0	0	0	0	0	0	0	7.1	97.1	7.423
992	220	1	210525305	2021046235	1	1	49	0	0	0	0	0	0	0	0	0	0	0	0	0	1	0	0	0	0	0	0	0	0	0	1	0	0	0	0	0	0	1	0	0	0	0	0	0	0	0	7.01	97.1	7.423
993	1207	1	210511513	2021047538	0	0	81	0	0	0	0	0	0	0	0	0	0	0	0	0	1	0	0	0	0	0	0	0	0	1	0	0	0	1	0	0	0	1	1	0	0	0	0	1	0	0	6.785	97.1	7.423
994	829	0	210603304	2021047626	1	1	69	0	0	0	0	0	0	0	0	0	0	0	0	0	1	0	0	0	0	0	0	0	0	0	1	0	0	0	0	0	1	0	0	0	0	0	0	0	0	0	6.04	97.1	7.423
996	165	1	210518309	2021048246	1	1	45	0	0	0	0	0	0	0	0	1	0	0	0	0	0	0	0	0	0	0	0	0	0	0	1	0	0	0	0	0	1	0	0	0	0	0	0	0	1	0	5.53	97.1	7.423
998	68	1	210602304	2021049719	0	1	34	0	0	0	0	0	0	0	0	0	0	0	0	0	1	0	0	0	0	0	0	0	0	0	1	0	0	0	0	0	0	0	0	0	0	0	0	0	0	0	9.08	97.1	7.423
999	1108	0	210604301	2021049918	1	1	77	1	0	0	0	0	0	0	0	0	0	0	0	0	0	0	0	0	0	0	0	0	0	0	1	0	0	0	0	0	1	0	0	0	0	0	0	0	0	0	4.22	97.1	7.423
1000	830	1	210617319	2021050442	0	1	69	0	0	0	0	0	0	0	0	0	0	1	0	0	1	1	0	0	0	0	0	0	0	0	1	0	0	0	0	0	1	0	0	0	0	0	0	0	0	0	7.75	97.1	7.423
1003	899	0	210609305	2021050984	1	1	71	0	0	0	0	0	0	0	0	0	0	0	0	0	1	0	0	0	0	0	0	0	0	0	0	0	0	0	0	0	1	0	0	0	0	0	0	0	0	0	6.2	97.1	7.423
1004	445	1	210524318	2021052673	0	1	58	0	0	0	0	0	0	1	1	0	0	0	0	0	1	0	0	0	0	0	0	0	0	0	1	0	0	0	0	0	0	0	0	0	0	0	0	0	0	0	3.43	97.1	7.423
1005	782	0	210603303	2021052780	1	1	68	0	0	0	0	0	0	1	0	0	0	0	0	0	0	0	0	0	0	0	0	0	0	0	1	0	0	0	0	0	1	0	0	0	0	0	0	0	0	0	4.42	97.1	7.423
1007	629	1	210528330	2021053657	0	1	64	0	0	0	0	0	0	1	0	0	0	0	0	0	0	0	0	0	0	0	0	0	0	0	0	0	0	0	0	0	0	0	0	0	0	0	0	0	0	0	3.94	97.1	7.423
1008	358	1	210527115	2021054173	1	1	55	0	0	0	0	0	0	1	0	0	0	0	0	0	0	1	0	0	0	0	0	0	0	0	0	0	0	0	0	0	1	0	0	0	0	0	0	0	0	0	6.03	97.1	7.423
1010	420	1	210531312	2021054688	0	1	57	0	0	0	0	0	0	0	0	0	0	0	0	0	0	0	0	0	0	0	0	0	0	0	0	0	0	0	0	0	0	0	0	0	0	0	0	0	0	0	4.47	97.1	7.423
1012	177	1	210609324	2021055930	0	1	46	0	0	0	0	0	0	0	0	0	0	0	0	0	1	0	0	0	0	0	0	0	0	0	1	0	0	0	0	0	0	0	0	0	0	0	0	0	0	0	4.61	97.1	7.423
1013	1039	0	210606017	2021057017	0	1	75	0	0	0	0	0	0	0	0	0	0	0	0	0	0	1	0	0	0	0	0	0	0	0	0	0	0	0	0	0	0	0	0	0	0	0	0	0	0	0	4.21	97.1	7.423
1016	388	0	210621108	2021058241	1	1	56	0	0	0	0	0	0	0	0	0	0	0	0	0	1	0	0	0	0	0	0	0	0	0	1	0	0	0	0	0	1	1	0	0	0	0	0	0	0	0	4.28	97.1	7.423
1017	329	1	210609326	2021058499	0	1	54	0	0	0	0	0	0	0	0	0	0	0	0	0	1	0	0	0	0	0	0	0	0	0	1	0	0	0	0	0	1	1	0	0	0	0	0	0	0	0	8.19	97.1	7.423
1020	185	1	210615311	2021059554	0	1	47	1	0	0	0	0	0	0	0	0	0	0	0	0	1	1	0	0	0	0	0	0	0	0	1	0	0	0	0	0	1	0	0	0	0	0	0	0	0	0	6.28	97.1	7.423
1022	831	1	210616310	2021060130	0	0	69	1	0	0	0	0	0	1	1	1	0	0	0	0	0	1	0	0	0	0	0	0	0	0	0	0	0	0	0	0	1	1	0	0	0	0	0	0	0	0	6.785	97.1	7.423
1024	157	0	210619106	2021060875	1	0	44	0	0	0	0	0	0	0	0	0	0	0	0	0	0	0	0	0	0	0	0	0	0	0	0	0	0	0	0	0	0	0	0	0	0	0	0	0	0	0	4.63	97.1	7.423
1025	472	0	210709318	2021061628	1	1	59	0	0	0	0	0	0	0	0	0	0	0	0	0	1	0	0	0	0	0	0	0	0	1	0	0	0	0	0	0	0	0	0	1	0	0	0	0	0	1	6.39	97.1	7.423
1026	1209	0	210624309	2021062572	1	1	81	0	0	0	0	0	0	0	0	0	0	0	0	0	0	0	0	0	0	0	0	0	0	0	0	0	0	0	0	0	1	0	0	0	0	0	0	0	0	0	2.6	97.1	7.423
1027	473	1	210621103	2021062925	1	0	59	0	0	0	0	0	0	0	0	0	0	0	0	0	1	0	0	0	0	0	0	0	0	0	1	0	0	0	0	0	0	0	0	1	0	0	0	0	1	1	5.93	97.1	7.423
1028	660	1	210705328	2021063358	0	1	65	0	0	0	0	0	0	0	0	0	0	0	0	0	1	0	0	0	0	0	0	0	0	0	1	0	0	0	0	0	1	0	0	0	0	0	0	0	0	0	4.02	97.1	7.423
1030	744	1	210802306	2021074611	0	0	67	0	0	0	0	0	0	0	0	0	0	0	0	0	0	0	0	0	0	0	0	0	0	0	0	0	0	0	0	0	0	0	0	0	0	0	0	0	0	0	6.785	97.1	7.423
1033	178	1	210813310	2021079063	1	0	46	0	0	0	0	0	0	0	0	0	0	0	0	0	0	0	0	0	0	0	0	0	0	0	1	0	0	0	0	0	0	0	0	0	0	0	0	0	0	0	3.3	97.1	7.423
1034	300	0	210813320	2021079282	1	1	53	0	0	0	0	0	0	0	0	0	0	0	0	0	1	0	0	0	0	0	0	0	0	0	1	0	0	0	0	0	1	1	0	0	0	0	0	0	0	0	6.785	97.1	7.423
1035	784	1	210802329	2021079297	1	0	68	1	0	0	0	0	0	0	0	0	0	0	0	0	1	0	0	1	0	0	0	0	0	0	1	0	0	0	0	0	1	1	0	0	0	0	0	0	0	0	22.98	97.1	7.423
1036	1080	1	210730326	2021079800	0	1	76	0	0	0	0	0	0	0	0	0	0	0	0	0	0	0	0	0	0	0	0	0	0	0	1	0	0	0	0	0	0	0	0	0	0	0	0	0	0	0	2.29	97.1	7.423
1039	179	1	210814306	2021080846	1	1	46	0	0	0	0	0	0	0	0	0	0	0	0	0	0	0	0	0	0	0	0	0	0	0	1	0	0	0	0	0	0	0	0	0	0	0	0	0	0	0	6.51	97.1	7.423
1040	785	1	210816305	2021080998	0	1	68	0	0	0	0	0	0	0	0	0	0	0	0	0	1	0	0	0	0	0	0	0	0	0	0	0	0	0	0	0	1	1	0	0	0	0	0	0	0	0	5.86	97.1	7.423
1041	301	1	210805307	2021081506	0	1	53	0	0	0	0	0	0	0	1	0	0	0	0	0	1	0	0	0	0	0	0	0	0	0	0	0	0	0	0	0	0	0	0	0	0	0	0	0	1	0	4.85	97.1	7.423
1042	973	1	210815117	2021081923	0	1	73	0	0	0	0	0	0	0	0	0	0	0	0	0	1	0	0	0	0	0	0	0	0	0	1	0	0	0	0	0	0	0	0	0	0	0	0	0	0	0	4.61	97.1	7.423
1043	972	1	210808302	2021081923	0	1	73	0	0	0	0	0	0	0	0	0	0	0	0	0	1	0	0	0	0	0	0	0	0	0	1	0	0	0	0	0	0	0	0	0	0	0	0	0	0	0	4.61	97.1	7.423
1045	565	1	210830308	2021083549	1	1	62	0	0	0	0	0	0	0	0	0	0	0	0	0	0	0	0	0	0	0	0	0	0	0	1	0	0	0	0	0	1	1	0	0	0	0	0	0	0	0	9.47	97.1	7.423
1046	1041	0	210830321	2021083852	0	1	75	0	0	0	0	0	0	0	0	0	0	0	0	0	1	0	0	0	0	0	0	0	0	0	1	0	0	1	0	0	0	1	0	0	0	0	0	0	0	0	8.36	97.1	7.423
1048	706	1	210915306	2021085874	1	1	66	0	0	0	0	0	0	0	0	0	0	0	0	0	1	0	0	0	0	0	0	0	0	0	1	0	0	0	0	0	1	0	0	0	0	0	0	0	0	0	6.785	97.1	7.423
1049	158	1	210909321	2021086117	0	0	44	0	0	0	0	0	0	0	0	1	0	0	0	0	1	0	0	0	0	0	0	0	0	0	1	0	0	0	0	0	1	0	0	0	0	0	0	0	0	0	6.785	97.1	7.423
1051	566	1	210902315	2021086437	0	1	62	0	0	0	0	0	0	0	0	0	0	0	0	0	1	0	0	0	0	0	0	0	0	0	0	0	0	0	0	0	0	0	0	0	0	0	0	0	0	0	3	97.1	7.423
1053	832	1	210904318	2021087634	1	1	69	1	0	0	0	0	0	0	0	0	0	0	0	0	1	0	0	0	0	0	0	0	0	0	1	0	0	0	0	0	1	1	0	0	0	0	0	0	0	0	4.94	97.1	7.423
1054	236	1	210914307	2021088849	1	0	50	1	0	0	0	0	0	0	0	1	0	0	0	0	0	0	0	0	0	0	0	0	0	0	1	0	0	0	0	0	0	0	0	0	0	0	0	0	1	0	4.2	97.1	7.423
1055	142	0	210907116	2021089706	1	1	43	0	0	0	0	0	0	0	0	0	0	0	0	0	1	0	0	0	0	0	0	0	0	0	1	0	0	0	0	0	0	0	0	0	0	0	0	0	0	1	7.11	97.1	7.423
1056	446	1	210917325	2021091140	1	1	58	1	0	0	0	0	0	0	0	1	0	0	0	0	1	0	0	0	0	0	0	0	0	0	1	0	0	0	0	0	1	0	0	0	0	0	0	0	1	0	5.64	97.1	7.423
1057	745	0	211006339	2021091330	1	0	67	0	0	0	0	0	0	0	0	0	0	0	0	0	1	0	0	0	0	0	0	0	0	0	1	0	0	0	0	0	1	1	0	0	0	0	0	0	0	0	4.62	97.1	7.423
1058	708	0	210922318	2021091370	1	0	66	0	0	0	0	0	0	0	0	1	0	0	0	0	1	0	1	0	0	1	0	0	0	0	1	0	0	0	1	0	1	0	0	0	0	0	0	0	0	0	3.72	97.1	7.423
1059	1042	1	210918318	2021093214	0	0	75	0	0	0	0	0	0	0	0	0	0	0	0	0	0	0	0	0	0	0	0	0	0	0	0	0	0	0	0	0	0	0	0	0	0	0	0	0	0	0	3.55	97.1	7.423
1060	1330	1	210912320	2021093421	0	1	88	0	0	0	0	0	0	0	0	0	0	0	0	0	0	0	0	0	0	0	0	0	0	0	0	0	0	0	0	0	0	0	0	0	0	0	0	0	0	0	5.96	97.1	7.423
1062	870	1	211002310	2021096732	0	1	70	0	0	0	0	0	0	0	0	0	0	0	0	0	1	0	0	0	0	0	0	0	0	0	1	0	0	0	0	0	0	0	0	0	0	0	0	0	0	0	8.76	97.1	7.423
1064	223	1	211010110	2021098584	0	1	49	0	0	0	0	0	0	0	0	0	0	0	0	0	0	0	0	0	0	0	0	0	0	0	0	0	0	0	0	0	0	0	0	0	0	0	0	0	0	0	3.96	97.1	7.423
1066	3	0	211016341	2021100260	1	1	21	0	0	0	0	0	0	0	0	0	0	0	0	0	0	0	0	0	0	0	0	0	0	0	0	0	0	0	0	0	0	0	0	0	0	0	0	0	0	0	4.74	97.1	7.423
1067	330	1	211016309	2021101260	0	1	54	0	0	0	0	0	0	0	0	0	0	0	0	0	0	0	0	0	0	0	0	0	0	0	0	0	0	0	0	0	0	0	0	0	0	0	0	0	0	0	6.35	97.1	7.423
1068	974	0	211022318	2021102614	0	1	73	0	0	0	0	0	0	0	1	0	0	0	0	0	1	0	1	0	0	0	0	0	0	0	1	0	0	0	0	0	1	1	0	0	0	0	0	0	0	0	5.45	97.1	7.423
1069	224	1	211027103	2021102932	1	0	49	1	0	0	0	0	0	0	0	0	0	0	0	0	1	0	0	1	0	0	0	0	0	0	1	0	0	0	0	0	0	0	0	0	0	0	0	0	0	0	2.96	97.1	7.423
1070	90	1	211029301	2021102952	0	1	37	0	0	0	0	0	0	0	0	0	0	0	0	0	0	0	0	0	0	0	0	0	0	0	0	0	0	0	0	0	0	0	0	0	0	0	0	0	0	0	11.18	97.1	7.423
1072	280	1	211021323	2021104334	1	1	52	0	0	0	0	0	0	0	0	0	0	0	0	0	0	0	0	0	0	0	0	0	0	0	0	0	0	0	0	0	0	0	0	1	0	0	0	0	0	0	4.09	97.1	7.423
1074	91	1	211020342	2021105929	1	1	37	0	0	0	0	0	0	0	0	0	0	0	0	0	1	0	0	0	0	0	0	0	0	0	1	0	0	0	0	0	0	0	0	0	0	0	0	0	0	0	6.785	97.1	7.423
1075	793	1	211020311	2021106971	0	1	68	0	0	0	0	0	0	0	0	0	0	0	0	0	0	0	0	0	0	0	0	0	0	0	0	0	0	0	0	0	0	0	0	0	0	0	0	0	0	0	5.22	97.1	7.423
1076	448	1	211026311	2021108178	1	1	58	0	0	0	0	0	0	0	0	0	0	0	0	0	0	0	0	0	0	0	0	0	0	0	1	0	0	0	0	0	0	0	0	0	0	0	0	0	0	0	4.12	97.1	7.423
1077	632	1	211101330	2021109830	1	0	64	0	0	0	0	0	0	0	0	0	0	0	0	0	1	0	0	0	0	0	0	0	0	0	1	0	0	0	0	0	0	0	0	0	0	0	0	0	0	0	4.8	97.1	7.423
1079	902	0	211110318	2021112655	0	0	71	0	0	0	0	0	0	0	0	0	0	0	0	0	0	0	0	0	0	0	0	0	0	0	0	0	0	0	0	0	0	0	0	0	0	0	0	0	0	0	8.32	97.1	7.423
1081	475	1	211107313	2021115139	0	0	59	0	0	0	0	0	0	0	0	0	0	0	0	0	0	0	0	0	0	0	0	0	0	0	0	0	0	0	0	0	0	0	0	0	0	0	0	0	0	0	6.785	97.1	7.423
1082	530	1	211116309	2021115441	1	1	61	0	0	0	0	0	0	0	0	0	0	0	0	0	1	0	0	0	0	0	0	0	0	0	1	0	0	0	0	0	1	0	0	0	0	0	0	0	0	0	3.2	97.1	7.423
1083	975	0	211110310	2021115737	1	1	73	0	0	0	0	0	0	0	0	0	0	0	0	0	1	0	0	0	0	0	0	0	0	0	0	0	0	0	0	0	1	0	0	0	0	0	0	0	1	0	8.07	97.1	7.423
1084	303	1	211117302	2021116687	0	1	53	0	0	0	0	0	0	0	1	0	0	0	0	0	1	0	0	0	0	0	0	0	0	0	1	0	0	0	0	0	1	1	0	0	0	0	0	0	0	0	6.98	97.1	7.423
1087	531	1	211119301	2021118034	1	1	61	1	0	0	0	0	0	0	0	0	0	0	0	0	1	0	0	0	0	0	0	0	0	0	1	0	0	0	0	0	1	0	0	0	0	0	0	0	0	0	8.7	97.1	7.423
1089	424	1	211223315	2021119929	0	1	57	0	0	0	0	0	0	0	0	0	0	0	0	0	0	0	0	0	0	0	0	0	0	0	0	0	0	0	0	0	0	0	0	0	0	0	0	0	0	0	13.23	97.1	7.423
1090	304	1	211228120	2021120103	0	1	53	0	0	0	0	0	0	0	0	0	0	0	0	0	0	0	0	0	0	0	0	0	0	0	0	0	0	0	0	0	0	0	0	0	0	0	0	0	0	0	10.14	97.1	7.423
1091	143	1	211214301	2021120548	1	1	43	0	0	0	0	0	0	0	0	0	0	0	0	0	1	0	0	0	0	0	0	0	0	0	0	0	0	0	0	0	1	1	0	0	0	0	0	0	0	0	3.22	97.1	7.423
1092	711	1	211215312	2021126138	1	1	66	1	0	0	0	0	0	0	0	0	0	0	0	0	1	0	0	0	0	0	0	0	0	0	1	0	0	0	0	0	1	0	0	0	0	0	0	0	0	0	4.19	97.1	7.423
1093	748	0	211212418	2021128196	0	1	67	0	0	0	0	0	0	0	0	0	0	0	0	0	0	0	0	0	0	0	0	0	0	0	0	0	0	0	0	0	0	0	0	0	0	0	0	0	0	0	31.68	97.1	7.423
1094	188	0	211230312	2021131884	0	1	47	0	0	0	0	0	0	0	0	0	0	0	0	0	0	0	0	0	0	0	0	0	0	0	1	0	0	0	0	0	1	0	0	0	0	0	0	0	0	0	6.785	97.1	7.423
1097	144	0	211230317	2021132681	0	1	43	0	0	0	0	0	0	0	0	0	0	0	0	0	0	0	0	0	0	0	0	0	0	0	0	0	0	0	0	0	0	0	0	0	0	0	0	0	0	0	2.35	97.1	7.423
1100	1321	1	220129113	2022008043	0	0	87	0	0	0	0	0	0	0	0	0	0	0	0	0	1	0	1	0	0	0	0	0	0	1	0	0	0	1	0	0	1	0	0	1	0	0	0	0	0	0	10.07	97.1	7.423
1103	795	1	220220308	2022015534	1	1	68	0	0	0	0	0	0	0	0	0	0	0	0	0	1	0	0	0	0	0	0	0	0	0	1	0	0	1	0	0	1	1	0	0	0	0	0	0	0	0	4.51	97.1	7.423
1105	932	1	220317303	2022016197	1	1	72	1	0	0	0	0	0	0	0	0	0	0	0	0	1	0	0	0	0	0	0	0	0	0	1	0	0	0	0	0	1	1	0	0	0	0	0	0	0	0	6.55	97.1	7.423
1106	592	1	220317324	2022017401	1	0	63	0	0	0	0	0	0	0	0	0	0	0	0	0	1	0	0	0	0	0	0	0	0	0	1	0	0	0	0	0	1	1	0	0	0	0	0	0	0	0	3.97	97.1	7.423
1107	834	1	220227306	2022018201	0	1	69	0	0	0	0	0	0	0	0	0	0	0	0	0	1	0	1	0	0	0	0	0	0	0	1	0	0	0	0	0	1	1	0	0	0	0	0	0	0	0	8.94	97.1	7.423
1108	712	1	220317314	2022018621	1	1	66	1	0	0	0	0	0	0	0	0	0	0	0	0	1	0	0	0	0	0	0	0	0	0	1	0	0	0	0	0	0	0	0	0	0	0	0	0	0	0	5.54	97.1	7.423
1110	593	1	220407311	2022019069	1	1	63	0	0	0	0	0	0	0	0	0	0	0	0	0	1	0	0	0	0	0	0	0	0	0	1	0	0	0	0	0	1	0	0	0	0	0	0	0	0	0	13.24	97.1	7.423
1111	1044	1	220326113	2022021549	1	0	75	0	0	0	0	0	0	1	0	0	0	0	0	0	1	0	0	1	0	0	0	0	0	0	0	0	0	0	0	0	1	0	0	0	0	0	0	0	0	0	3.35	97.1	7.423
1113	83	1	220317309	2022023031	1	1	36	0	0	0	0	1	0	0	0	0	0	0	0	0	0	0	0	0	0	0	0	0	1	0	1	0	0	0	0	0	1	0	0	0	0	0	0	0	1	0	24.83	97.1	7.423
1114	713	1	220313105	2022024692	1	0	66	0	0	0	0	0	0	0	0	1	0	0	0	0	1	0	0	0	0	0	0	0	0	0	1	0	0	0	0	0	0	0	0	0	0	0	0	0	0	0	3.59	97.1	7.423
1115	634	1	220317325	2022026002	1	0	64	0	0	0	0	0	0	0	0	0	0	0	0	0	0	0	1	0	0	0	0	0	0	0	0	0	0	0	0	0	0	1	0	0	0	0	0	0	0	0	5.81	97.1	7.423
1116	751	0	220317315	2022027369	0	1	67	0	0	0	0	0	0	0	1	0	0	0	0	0	1	1	0	0	0	0	0	0	0	0	0	0	0	0	0	0	0	1	0	0	0	0	0	0	0	1	2.51	97.1	7.423
1118	567	1	220326116	2022028139	0	1	62	0	0	0	0	0	0	1	1	0	0	0	0	0	1	1	0	0	0	0	0	0	0	0	1	0	0	0	0	0	1	1	0	0	0	0	0	0	0	0	6.23	97.1	7.423
1120	256	1	220417316	2022036036	1	1	51	0	0	0	0	0	0	0	0	0	0	0	0	0	1	0	0	0	0	0	0	0	0	0	1	0	0	0	0	0	1	1	0	0	0	0	0	0	0	0	5.13	97.1	7.423
1122	237	1	220605316	2022036510	0	1	50	0	0	0	0	0	0	0	0	0	0	0	0	0	0	0	0	0	0	0	0	0	0	0	0	0	0	0	0	0	0	0	0	0	0	0	0	0	0	0	10.39	97.1	7.423
1124	425	1	220601302	2022044638	0	1	57	0	0	0	0	0	0	1	0	0	0	0	0	0	0	0	0	1	0	0	0	0	0	0	1	0	0	0	0	0	1	0	0	0	0	0	0	0	0	0	7.25	97.1	7.423
1128	594	1	220525304	2022050553	0	0	63	0	0	0	0	0	0	0	0	0	0	0	0	0	1	0	0	0	0	0	0	0	0	0	1	0	0	0	0	0	1	0	0	0	0	0	0	0	0	0	1.76	97.1	7.423
1129	1135	1	220604310	2022051927	0	0	78	0	0	0	0	0	0	0	1	0	1	0	0	0	1	0	0	0	0	0	0	0	0	0	1	0	0	0	0	0	1	1	0	0	0	0	0	0	0	0	5.01	97.1	7.423
1130	17	1	220705326	2022052032	1	0	25	0	0	0	0	0	0	0	0	0	0	0	0	0	0	0	0	0	0	0	0	0	0	0	0	0	0	0	0	0	0	0	0	0	0	0	0	0	0	0	2.92	97.1	7.423
1131	798	0	220608315	2022053908	0	1	68	0	0	0	0	0	0	0	0	0	0	0	0	0	1	0	0	0	0	0	0	0	0	0	1	0	0	0	0	0	0	0	0	0	0	0	0	0	0	0	3.99	97.1	7.423
1132	478	1	220709314	2022054053	0	1	59	0	0	0	0	0	0	0	0	0	0	0	0	0	0	1	0	0	0	0	0	0	0	0	1	0	0	0	0	0	1	1	0	0	0	0	0	0	0	0	5.99	97.1	7.423
1133	6	1	220628303	2022054296	1	1	22	0	0	0	0	0	0	0	0	1	0	0	0	0	1	0	0	0	0	0	0	0	0	0	1	0	0	0	0	0	0	0	0	1	0	0	0	0	0	0	3.5	97.1	7.423
1135	479	1	220715320	2022063507	0	0	59	0	0	0	0	0	0	0	1	0	0	0	0	0	1	0	0	0	0	0	0	0	0	0	1	0	0	0	0	0	0	0	0	0	0	0	0	0	0	0	2.21	97.1	7.423
1137	636	0	220703301	2022065182	1	1	64	0	0	0	0	0	0	0	0	0	0	0	0	0	1	0	0	0	0	0	0	0	0	0	1	0	0	0	0	0	0	0	0	0	0	0	0	0	0	0	5.51	97.1	7.423
1141	534	1	220708313	2022069080	1	1	61	0	0	0	0	0	0	0	0	0	0	0	0	0	1	0	0	0	0	0	0	0	0	0	1	0	0	0	0	0	0	0	0	0	0	0	0	0	0	0	7.04	97.1	7.423
1142	449	1	220802330	2022069337	1	1	58	0	0	0	0	0	0	0	0	0	0	0	0	0	0	0	0	0	0	0	0	0	0	0	0	0	0	0	0	0	0	1	0	0	0	0	0	0	0	0	4.16	97.1	7.423
1144	670	1	220716117	2022069864	0	0	65	0	0	0	0	0	0	0	0	0	0	0	0	0	0	0	0	0	0	0	0	0	0	0	0	0	0	0	0	0	1	0	0	0	0	0	0	0	0	0	5.33	97.1	7.423
1145	874	1	220728319	2022070034	1	1	70	0	0	0	0	0	0	0	0	0	0	0	0	0	0	0	0	0	0	0	0	0	0	0	1	0	0	0	0	0	1	0	0	0	0	0	0	0	0	0	3.76	97.1	7.423
1147	596	0	220726309	2022072008	0	0	63	0	0	0	0	0	0	0	0	0	0	0	0	0	1	0	0	0	0	0	0	0	0	0	1	0	0	0	0	0	1	0	0	0	0	0	0	0	0	0	5.02	97.1	7.423
1148	1112	0	220720308	2022072511	1	1	77	0	0	0	0	0	0	0	0	0	0	0	0	0	0	1	0	0	0	0	0	0	0	0	0	0	0	0	0	0	0	0	0	0	0	0	0	0	0	0	7.29	97.1	7.423
1149	568	1	220717313	2022072655	0	1	62	0	0	0	0	0	0	1	1	0	0	0	0	0	1	1	0	0	0	0	0	0	0	0	1	0	0	0	0	0	1	1	0	0	0	0	0	0	0	0	5.04	97.1	7.423
1150	450	1	220807631	2022072663	0	1	58	0	0	0	0	0	0	0	1	0	0	0	0	0	1	0	0	0	0	0	0	0	0	0	1	0	0	0	0	0	1	0	0	0	0	0	0	0	0	1	7.8	97.1	7.423
1151	1012	1	220817334	2022073046	1	0	74	0	0	0	0	0	0	0	0	0	0	0	0	0	0	0	0	0	0	0	0	0	0	0	0	0	0	0	0	0	0	0	0	0	0	0	0	0	0	0	5.21	97.1	7.423
1152	1344	1	220719322	2022073053	0	1	89	0	0	0	0	0	0	0	0	0	0	0	0	0	0	0	0	0	0	0	0	0	0	0	1	0	0	0	0	0	0	0	0	0	0	0	0	0	0	0	13.4	97.1	7.423
1153	363	0	220726308	2022073615	1	1	55	0	0	0	0	0	0	0	0	0	0	0	0	0	1	0	0	0	0	0	0	0	0	0	1	0	0	0	0	0	1	0	0	0	0	0	0	0	0	0	5.59	97.1	7.423
1154	671	1	220726313	2022074258	1	1	65	0	0	0	0	0	0	0	0	0	0	0	0	0	1	0	0	0	0	0	0	0	0	0	1	0	0	0	0	0	1	0	0	0	0	0	0	0	0	0	9.1	97.1	7.423
1160	800	1	220808312	2022080656	0	1	68	0	0	0	0	0	0	0	0	0	0	0	0	0	1	0	1	0	0	0	0	0	0	0	1	0	0	0	0	0	1	1	0	0	0	0	0	0	0	0	5.71	97.1	7.423
1162	1013	1	220821337	2022083165	0	1	74	1	0	0	0	1	0	1	0	1	0	0	0	0	0	0	0	0	0	1	0	0	1	1	0	0	0	0	0	0	0	1	1	0	0	0	0	0	0	0	41.14	97.1	7.423
1163	801	0	220812331	2022084208	0	1	68	0	0	0	0	0	0	0	1	0	0	0	0	0	1	0	0	0	0	0	0	0	0	0	1	0	0	0	0	0	1	1	0	0	0	0	0	0	0	0	5.14	97.1	7.423
1164	936	1	220819111	2022084808	0	1	72	0	0	0	0	0	0	0	0	0	0	0	0	0	1	0	0	0	0	0	0	0	0	0	0	0	0	0	0	0	0	0	0	0	0	0	0	0	0	1	7.84	97.1	7.423
1167	481	1	220822307	2022087680	1	1	59	0	0	0	0	0	0	0	0	0	0	0	0	0	1	0	0	0	0	0	0	0	0	0	0	0	0	0	0	0	1	1	0	0	0	0	0	0	0	0	6.58	97.1	7.423
1168	336	0	220916320	2022088502	1	1	54	0	0	0	0	0	0	0	0	0	0	0	0	0	0	0	0	0	0	0	0	0	0	0	0	0	0	0	0	0	1	1	0	0	0	0	0	0	0	0	6.74	97.1	7.423
1171	189	1	220902329	2022092818	0	1	47	0	0	0	0	0	0	0	1	0	0	0	0	0	1	0	0	0	0	0	0	0	0	0	1	0	0	0	0	0	0	0	0	0	0	0	0	0	0	0	6.785	97.1	7.423
1172	106	1	220908334	2022093434	1	1	39	0	0	0	0	0	0	1	1	0	0	0	0	0	0	0	0	0	0	0	0	0	0	0	0	0	0	0	0	0	0	0	0	0	0	0	0	0	0	0	5.28	97.1	7.423
1173	597	1	220914326	2022098283	1	1	63	0	0	0	0	0	0	0	0	0	0	0	0	0	0	1	0	0	0	0	0	0	0	0	0	0	0	0	0	0	0	0	0	0	0	0	0	0	0	0	9.72	97.1	7.423
1175	937	1	221002311	2022100782	0	0	72	0	0	0	0	0	0	0	0	0	0	0	0	0	0	0	0	0	0	0	0	0	0	0	0	0	0	0	0	0	1	0	0	0	0	0	0	0	0	0	5.17	97.1	7.423
1176	1251	1	220928310	2022100954	0	1	83	0	0	0	0	0	0	0	0	0	0	0	0	0	0	0	0	0	0	0	0	0	0	0	0	0	0	1	0	0	0	0	0	0	0	0	0	0	0	1	3.72	97.1	7.423
1178	107	0	220927315	2022103748	0	0	39	0	0	0	0	0	0	0	1	0	0	0	0	0	0	0	0	0	0	0	0	0	0	0	1	0	0	0	0	0	1	0	0	0	0	0	0	0	1	0	3.02	97.1	7.423
1180	757	1	221013323	2022104242	0	1	67	0	0	0	0	0	0	0	0	0	0	0	0	0	0	0	0	0	0	0	0	0	0	0	0	0	0	0	0	0	0	0	0	0	0	0	0	0	0	0	5.84	97.1	7.423
1182	84	1	221118327	2022105564	1	1	36	0	0	0	0	0	0	0	0	0	0	0	0	0	1	0	0	0	0	0	0	0	0	0	1	0	0	0	0	0	0	0	0	0	0	0	0	0	0	0	6.24	97.1	7.423
1183	1252	1	221010301	2022109279	0	1	83	0	0	0	0	0	0	0	0	1	0	0	0	0	1	0	0	0	0	0	0	0	0	0	0	0	0	0	0	0	0	1	0	0	0	0	0	0	0	0	11.77	97.1	7.423
1184	976	0	221019347	2022110084	1	1	73	0	0	0	0	0	0	0	0	0	0	0	0	0	0	0	1	0	0	0	0	0	0	0	0	0	0	0	0	0	0	0	0	0	0	0	0	0	0	0	7.16	97.1	7.423
1187	283	0	221024334	2022115098	0	1	52	0	0	0	0	0	0	1	0	0	0	0	0	0	0	1	0	0	0	0	0	0	0	0	1	0	0	0	0	0	0	0	0	0	0	0	0	0	0	0	6.785	97.1	7.423
1188	803	0	221101317	2022115954	1	1	68	0	0	0	0	0	0	0	0	0	0	0	0	0	0	0	0	0	0	0	0	0	0	0	0	0	0	0	0	0	0	0	0	0	0	0	0	0	0	0	2.74	97.1	7.423
1191	1278	1	221107313	2022121458	0	0	84	0	0	0	0	0	0	1	0	0	0	0	0	0	0	0	0	0	0	0	0	0	0	0	1	0	0	1	0	0	1	0	0	0	0	0	0	0	0	0	4.21	97.1	7.423
1194	168	1	221117120	2022124917	1	1	45	0	0	0	0	0	0	0	0	0	0	0	0	0	0	0	0	0	0	0	0	0	0	0	0	0	0	0	0	0	0	0	0	0	0	0	0	0	0	0	6.53	97.1	7.423
1195	40	1	221128316	2022125056	1	1	29	0	0	0	0	0	0	0	0	0	0	0	0	0	1	0	0	0	0	0	0	0	0	0	1	0	0	0	0	0	1	0	0	0	0	0	0	0	0	1	6.46	97.1	7.423
1197	338	0	230103130	2022127198	0	0	54	0	0	0	0	0	0	0	1	0	0	0	0	0	1	0	0	0	0	0	0	0	0	0	1	0	0	0	0	0	0	0	0	0	0	0	0	0	0	0	5.83	97.1	7.423
1199	368	0	221201308	2022129070	0	1	55	0	0	0	0	0	0	0	1	0	0	0	0	0	1	0	0	0	0	1	0	0	0	0	1	0	0	0	0	0	0	0	0	0	0	0	0	0	0	0	5.37	97.1	7.423
1204	313	0	221228310	2022136788	0	1	53	0	0	0	0	0	0	1	0	0	0	0	0	0	1	0	0	0	0	0	0	0	0	0	0	0	0	0	0	0	0	0	0	0	0	0	0	0	0	0	6.785	97.1	7.423
1205	876	1	230104332	2022137589	0	0	70	0	0	0	0	0	0	0	0	0	0	0	0	0	1	0	0	0	0	0	0	0	0	0	1	0	0	0	0	0	0	0	0	0	0	0	0	0	0	0	1.93	97.1	7.423
1206	259	1	230129302	2022137635	0	1	51	0	0	0	0	0	0	0	0	0	0	0	0	0	0	0	0	0	0	0	0	0	0	0	0	0	0	0	0	0	0	0	0	0	0	0	0	0	0	0	16.28	97.1	7.423
1208	26	1	230112310	2022137823	0	1	26	0	0	0	0	0	0	0	0	0	0	0	0	0	0	0	0	0	0	0	0	0	0	0	0	0	0	0	0	0	0	0	0	0	0	0	0	0	0	0	4.3	97.1	7.423
1222	134	1	230116332	2023004335	0	1	42	0	0	0	0	0	0	0	0	0	0	0	0	0	1	1	0	1	0	0	0	0	0	0	1	0	0	0	0	0	0	0	0	0	0	0	0	0	0	0	2.29	97.1	7.423
1226	808	1	230129315	2023007744	0	1	68	0	0	0	0	0	0	0	1	0	0	0	0	0	0	0	0	0	0	0	0	0	0	0	1	0	0	0	0	0	0	0	0	0	0	0	0	0	0	0	54.97	97.1	7.423
1228	940	0	230203318	2023009371	0	1	72	0	0	0	0	0	0	1	1	0	0	0	0	0	1	0	0	0	0	0	0	0	0	0	1	0	0	0	0	0	0	0	0	0	0	0	0	0	0	0	9.5	97.1	7.423
1229	510	0	230222330	2023010272	1	0	60	0	0	0	0	0	0	1	0	0	0	0	0	0	0	0	0	0	0	0	0	0	1	0	0	0	0	0	0	0	0	1	1	0	0	0	0	0	0	0	8.17	97.1	7.423
1230	284	0	230207304	2023010516	0	0	52	0	0	0	0	0	0	0	0	0	0	0	0	0	1	0	0	0	0	0	0	0	0	0	1	0	0	0	0	0	0	0	0	0	0	0	0	0	0	1	7.79	97.1	7.423
1235	1019	0	230213322	2023014015	0	1	74	0	0	0	0	0	0	0	0	0	0	0	0	0	0	0	0	0	0	0	0	0	0	0	0	0	0	0	0	0	0	0	0	0	0	0	0	0	0	0	6.89	97.1	7.423
1236	86	1	230502307	2023014041	1	1	36	0	0	0	0	0	0	1	0	0	0	0	0	0	0	1	0	0	0	0	0	0	0	0	1	0	0	0	0	0	1	0	0	1	0	0	0	0	0	0	6.91	97.1	7.423
1237	911	0	230215106	2023015148	1	1	71	0	0	0	0	0	0	0	0	0	0	0	0	0	1	0	0	0	0	0	0	0	0	0	1	0	0	0	0	0	1	0	0	0	0	0	0	0	0	0	5.65	97.1	7.423
1238	161	1	230221315	2023015818	0	0	44	0	0	0	0	0	0	0	0	0	0	0	0	0	1	0	0	0	0	0	0	0	0	0	1	0	0	0	0	0	1	0	0	0	0	0	0	1	0	0	6.4	97.1	7.423
1239	98	1	230302324	2023016107	1	1	38	1	0	0	0	0	0	1	0	0	0	0	0	0	0	0	0	0	0	0	0	0	0	0	0	0	0	0	0	0	0	0	0	0	0	0	0	0	0	0	8.98	97.1	7.423
1240	810	1	230326338	2023017404	1	0	68	1	0	0	0	0	0	1	0	0	0	0	0	0	1	0	0	0	0	0	0	0	0	0	1	0	0	0	0	0	1	0	0	0	0	0	0	0	0	1	10.59	97.1	7.423
1241	811	1	230307301	2023017404	1	0	68	1	0	0	0	0	0	1	0	0	0	0	0	0	1	0	0	0	0	0	0	0	0	0	1	0	0	0	0	0	1	0	0	0	0	0	0	0	0	1	10.59	97.1	7.423
1243	538	1	230307306	2023019687	0	1	61	0	0	0	0	0	0	1	1	0	0	0	0	0	0	0	0	1	0	0	0	0	0	0	1	0	0	0	0	0	1	0	0	0	0	0	0	0	0	0	3.19	97.1	7.423
1244	944	1	230227305	2023020866	1	1	72	0	0	0	0	0	0	0	0	0	0	0	0	0	0	0	0	0	0	0	0	0	0	0	0	0	0	0	0	0	0	0	0	0	0	0	0	0	0	0	4.96	97.1	7.423
1245	943	1	230226322	2023020866	0	1	72	1	0	0	0	0	0	0	0	0	0	0	0	0	1	0	0	0	0	0	0	0	0	0	0	0	0	0	0	0	1	1	1	0	0	0	0	0	0	1	4.96	97.1	7.423
1246	50	0	230314315	2023022215	1	1	30	0	0	0	0	0	0	0	0	0	0	0	0	0	0	0	0	0	0	0	0	0	0	0	0	0	0	0	0	0	1	0	0	0	0	0	0	0	0	0	5.77	97.1	7.423
1247	912	1	230308323	2023022833	1	1	71	0	0	0	0	0	0	0	0	0	0	0	0	0	0	0	0	0	0	0	0	0	0	0	0	0	0	0	0	0	1	0	0	0	0	0	0	0	0	0	4.61	97.1	7.423
1251	574	0	230312336	2023026147	1	1	62	0	0	0	0	0	0	1	0	0	0	0	0	0	0	0	0	0	0	0	0	0	0	0	1	0	0	0	0	0	0	0	0	0	0	0	0	0	0	0	6.785	97.1	7.423
1252	878	1	230312314	2023027227	0	1	70	0	0	0	0	0	0	0	0	0	0	0	0	0	0	0	0	0	0	0	0	0	0	0	0	0	0	0	0	0	0	0	0	0	0	0	0	1	0	0	6.785	97.1	7.423
1253	135	0	230307308	2023027301	0	1	42	0	0	0	0	0	0	0	1	0	0	0	0	0	1	1	0	1	0	0	0	0	0	0	1	0	0	0	0	0	0	0	0	0	0	0	0	0	0	0	4.21	97.1	7.423
1257	539	1	230328321	2023029546	1	1	61	0	0	0	0	0	0	0	0	0	0	0	0	0	0	0	0	0	0	0	0	0	0	0	0	0	0	0	0	0	0	0	0	0	0	0	0	0	0	0	3.77	97.1	7.423
1258	540	1	230328322	2023029546	0	1	61	0	0	0	0	0	0	0	0	0	0	0	0	0	0	0	0	0	0	0	0	0	0	0	0	0	0	0	0	0	1	1	0	0	0	0	0	1	0	0	3.77	97.1	7.423
1259	879	1	230313131	2023029719	1	0	70	0	0	0	0	0	0	0	0	0	0	0	0	0	0	0	0	0	0	0	0	0	0	0	0	0	0	0	0	0	0	0	0	0	0	0	0	0	0	0	5.76	97.1	7.423
1260	1238	1	230312310	2023030462	0	1	82	0	0	0	0	0	0	1	0	0	0	0	0	0	1	0	1	0	0	0	0	0	0	1	0	0	0	1	0	0	1	0	0	0	0	0	0	0	0	0	9.59	97.1	7.423
1261	1239	1	230312308	2023030462	0	1	82	0	0	0	0	0	0	1	0	0	0	0	0	0	1	0	1	0	0	0	0	0	0	1	0	0	0	1	0	0	1	0	0	0	0	0	0	0	0	1	9.59	97.1	7.423
1262	1114	0	230328316	2023031262	1	1	77	0	0	0	0	0	0	0	0	0	0	0	0	0	0	0	1	0	0	0	0	0	0	0	0	0	0	0	0	0	1	0	0	0	0	0	0	0	0	0	5.74	97.1	7.423
1263	1049	0	230324121	2023034194	1	1	75	1	0	0	0	0	0	0	0	0	0	0	0	0	0	0	0	0	0	0	0	0	0	0	0	0	0	0	0	0	0	0	0	0	0	0	0	0	0	0	9.28	97.1	7.423
1264	577	1	230401322	2023038603	0	0	62	0	0	0	0	0	0	0	0	0	0	0	0	0	1	0	0	0	0	0	0	0	0	0	0	0	0	0	0	0	0	0	0	0	0	0	0	0	0	0	3.79	97.1	7.423
1266	370	1	230513306	2023039978	1	1	55	0	0	0	0	0	0	0	0	0	0	0	0	0	0	0	0	0	0	0	0	0	0	0	1	0	0	0	0	0	0	1	0	1	0	0	0	0	0	1	10.18	97.1	7.423
1271	136	0	230410308	2023041442	0	1	42	0	0	0	0	0	0	0	1	0	0	0	0	0	1	1	0	1	0	0	0	0	0	0	1	0	0	0	0	0	0	0	0	0	0	0	0	0	0	0	3.68	97.1	7.423
1274	814	1	230424304	2023043597	1	1	68	0	0	0	0	0	0	0	0	0	0	0	0	0	1	0	0	0	0	0	0	0	0	0	1	0	0	0	0	0	0	1	0	0	0	0	0	0	1	1	7.57	97.1	7.423
1277	881	1	230421321	2023047822	0	1	70	0	0	0	0	0	0	0	0	0	0	0	0	0	0	0	0	0	0	0	0	0	0	0	0	0	0	0	0	0	0	0	0	0	0	0	0	0	0	0	2.22	97.1	7.423
1278	13	1	230426344	2023050139	0	1	24	0	0	0	0	0	0	1	0	0	0	0	0	0	0	1	0	0	0	0	0	0	0	0	1	0	0	0	0	0	0	0	0	0	0	0	0	0	0	0	4.04	97.1	7.423
1279	1145	1	230426305	2023051368	0	0	78	0	0	0	0	0	0	0	1	0	0	0	0	0	1	0	0	0	0	0	0	0	0	0	1	0	0	0	0	0	1	1	0	0	0	0	0	1	0	0	3.68	97.1	7.423
1280	99	1	230606328	2023053653	0	0	38	0	0	0	0	0	0	1	0	0	0	0	0	0	1	1	0	0	0	0	0	0	0	0	0	0	0	0	0	0	0	0	0	1	0	0	0	0	0	0	7.26	97.1	7.423
1281	145	1	230508306	2023053954	0	1	43	0	0	0	0	0	0	0	0	0	0	0	0	0	0	0	0	0	0	0	0	0	0	0	0	0	0	0	0	0	0	0	0	0	0	0	0	0	0	0	4.41	97.1	7.423
1285	147	0	230523321	2023055059	0	1	43	0	0	0	0	0	0	0	0	0	0	0	0	0	0	0	0	0	0	0	0	0	0	0	1	0	0	0	0	0	1	0	0	0	0	0	0	0	0	0	4.97	97.1	7.423
1286	342	1	230521306	2023055418	1	0	54	0	0	0	0	0	0	0	0	0	0	0	0	0	0	0	0	0	0	0	0	0	0	0	1	0	0	0	0	0	1	0	0	0	0	0	0	0	1	0	6.785	97.1	7.423
1287	431	1	230519316	2023055929	0	1	57	0	0	0	0	0	0	1	0	0	0	0	0	0	1	1	0	0	0	0	0	0	0	0	0	0	0	0	0	0	0	0	0	0	0	0	0	0	0	0	6.38	97.1	7.423
1289	489	1	230522305	2023063541	0	1	59	0	0	0	0	0	0	0	1	0	0	0	0	0	0	0	0	0	0	0	0	0	0	0	1	0	0	0	0	0	1	1	0	0	0	0	0	0	0	0	9.03	97.1	7.423
1292	1259	0	230531142	2023064534	0	1	83	0	0	0	0	0	0	0	0	0	0	0	0	0	1	0	0	0	0	0	0	0	0	0	1	0	0	0	0	0	1	0	0	0	0	0	0	0	0	0	6.75	97.1	7.423
1295	1377	1	230619334	2023066410	0	1	97	0	0	0	0	0	0	1	0	0	0	0	0	0	1	0	1	0	0	0	0	0	0	1	0	0	0	0	0	0	0	1	0	0	0	0	0	0	0	0	3.74	97.1	7.423
1296	209	1	230602113	2023067451	0	0	48	0	0	0	0	0	0	1	1	0	0	0	0	0	1	0	0	0	0	0	0	0	0	0	0	0	0	0	0	0	0	0	0	0	0	0	0	0	0	0	6.75	97.1	7.423
1300	602	1	230623337	2023071262	0	1	63	0	0	0	0	0	0	0	0	0	0	0	0	0	0	0	0	0	0	0	0	0	0	0	0	0	0	0	0	0	0	0	0	0	0	0	0	0	0	0	22.06	97.1	7.423
1305	603	1	230712324	2023074937	1	1	63	0	0	0	0	0	0	0	1	0	0	0	0	0	1	1	0	0	0	0	0	0	0	0	1	0	0	0	0	0	0	0	0	1	0	0	0	0	1	0	8.15	97.1	7.423
1306	604	0	230708311	2023074937	1	1	63	0	0	0	0	0	0	0	1	0	0	0	0	0	1	1	0	0	0	0	0	0	0	0	1	0	0	0	0	0	0	0	0	1	0	0	0	0	0	0	8.15	97.1	7.423
1308	137	1	230701110	2023075791	0	1	42	0	0	0	0	0	0	0	0	0	0	0	0	0	1	1	0	0	0	0	0	0	0	0	0	0	0	0	0	0	0	0	0	0	0	0	0	0	0	0	6.47	97.1	7.423
1311	989	1	230625333	2023077847	0	1	73	0	0	0	0	0	0	0	0	0	0	0	0	0	0	0	0	0	0	0	0	0	0	0	0	0	0	0	0	0	1	0	0	0	0	0	0	1	0	0	33.11	97.1	7.423
1312	401	1	230705330	2023078234	1	1	56	0	0	0	0	0	0	0	0	0	0	0	0	0	1	0	0	0	0	0	0	0	0	0	0	0	0	0	0	0	1	0	0	0	0	0	0	1	0	0	5.35	97.1	7.423
1313	243	1	230718301	2023078905	1	1	50	0	0	0	0	0	0	0	0	0	0	0	0	0	0	0	0	0	0	0	0	0	0	0	0	0	0	0	0	0	0	0	0	0	0	0	0	0	0	0	6.28	97.1	7.423
1316	1054	1	230718320	2023086619	0	0	75	0	0	0	0	0	0	0	0	0	0	0	0	0	1	0	1	0	0	0	0	0	0	0	1	0	0	0	0	0	1	1	0	0	0	0	0	0	0	0	1.54	97.1	7.423
1317	721	1	230718338	2023087230	0	1	66	0	0	0	0	0	0	0	0	0	0	0	0	0	0	1	0	1	0	0	0	0	0	0	1	0	0	0	0	0	1	0	0	1	0	0	0	0	0	0	7.32	97.1	7.423
1321	1197	1	240107309	2023158272	1	0	80	0	0	0	0	0	0	0	0	0	0	0	0	0	1	0	0	0	0	0	0	0	0	0	1	0	0	0	0	0	1	0	0	0	0	0	0	0	0	0	4.46	97.1	7.423
1324	433	1	240119318	2023164893	0	1	57	0	0	0	0	0	0	0	0	0	0	0	0	0	1	0	0	0	0	0	0	0	0	0	1	0	0	0	0	0	1	1	0	0	0	0	0	0	0	0	6.27	97.1	7.423
1325	684	1	240118334	2024001612	0	1	65	0	0	0	0	0	0	1	1	0	0	0	0	0	1	1	0	0	0	0	0	0	0	0	1	0	0	0	0	0	1	1	0	0	0	0	0	0	0	0	4.22	97.1	7.423
1327	73	0	240123328	2024003529	1	0	34	0	0	0	0	0	0	0	1	0	0	0	0	0	1	0	0	0	1	0	0	0	0	0	0	0	0	0	0	0	0	0	0	0	0	0	0	0	0	0	2.23	97.1	7.423
1328	818	0	240204324	2024004833	1	0	68	0	0	0	0	0	0	0	0	0	0	0	0	0	0	1	0	0	0	0	0	0	0	0	0	0	0	0	0	0	1	0	0	0	0	0	0	0	0	0	3.11	97.1	7.423
1329	1092	0	240117330	2024005131	0	1	76	0	0	0	0	0	0	0	0	0	0	0	0	0	0	1	1	0	0	0	0	0	0	0	0	0	0	0	0	0	1	0	0	0	0	0	0	0	0	0	7.13	97.1	7.423
1332	847	1	240213306	2024006609	1	1	69	0	0	0	0	0	0	0	0	0	0	0	0	0	1	0	0	0	0	0	0	0	0	0	1	0	0	0	0	0	1	1	0	0	0	0	0	0	0	0	4.19	97.1	7.423
1333	949	1	240120347	2024007727	0	0	72	0	0	0	0	0	0	0	0	0	0	0	0	0	1	0	0	0	0	0	0	0	0	0	0	0	0	1	0	0	1	0	0	1	0	0	0	0	0	1	3.34	97.1	7.423
1335	434	1	240214316	2024009869	0	1	57	0	0	0	0	0	0	0	0	0	0	0	0	0	1	0	0	0	0	0	0	0	0	0	1	0	0	0	0	0	1	0	0	0	0	0	0	0	0	0	6.99	97.1	7.423
1336	193	1	240131319	2024010611	1	1	47	0	0	0	0	0	0	0	0	1	0	0	0	0	0	0	0	0	0	0	0	0	0	0	1	0	0	0	0	0	1	0	0	0	0	0	0	0	0	0	8.13	97.1	7.423
1337	1240	1	240207306	2024012829	0	0	82	0	0	0	0	0	0	0	0	0	0	0	0	0	0	0	0	0	0	0	0	0	0	0	0	0	0	0	0	0	1	0	0	0	0	0	0	0	0	0	7.84	97.1	7.423
1338	457	1	240203350	2024013419	0	0	58	0	0	0	0	0	0	0	0	0	0	1	1	0	0	0	0	0	0	0	0	0	0	0	0	0	0	0	0	0	0	0	0	0	0	0	0	0	0	0	6.56	97.1	7.423
1339	1326	1	240301328	2024015164	0	1	87	0	0	0	0	0	0	0	0	0	0	0	0	0	1	1	0	0	0	0	0	0	0	0	1	0	0	0	0	0	1	1	0	0	0	0	0	1	0	0	8.01	97.1	7.423
1341	606	1	240212313	2024016652	0	1	63	1	0	0	0	0	0	0	0	0	0	0	0	0	1	0	0	0	0	0	0	0	0	0	1	0	0	0	0	0	1	0	0	1	0	0	0	0	0	0	5.8	97.1	7.423
1342	607	1	240215306	2024016875	1	1	63	0	0	0	0	0	0	0	0	0	0	0	0	0	1	0	0	0	0	0	0	0	0	0	1	0	0	0	0	0	0	0	0	0	0	0	0	0	0	0	4.22	97.1	7.423
1343	18	1	240225307	2024017040	1	1	25	0	0	0	0	0	0	0	0	0	0	0	0	0	1	0	0	0	0	0	0	0	0	0	1	0	0	0	0	0	0	0	0	0	0	0	0	0	0	0	6.07	97.1	7.423
1345	647	1	240212309	2024017513	0	1	64	0	0	0	0	0	0	0	0	0	0	0	0	0	1	0	0	0	0	0	0	0	0	0	0	0	0	0	0	0	1	0	0	0	0	0	0	0	0	0	6.785	97.1	7.423
1348	74	1	240222304	2024023340	1	0	34	0	0	0	0	0	0	0	1	0	0	0	0	0	1	0	0	0	0	0	0	0	0	0	0	0	0	0	0	0	0	0	0	0	0	0	0	0	0	0	1.77	97.1	7.423
1351	1241	1	240603301	2024024508	0	1	82	1	0	0	0	0	0	0	0	1	0	0	0	0	0	0	0	0	0	0	0	0	0	0	1	0	0	0	0	0	0	0	0	0	0	0	0	1	0	0	6.08	97.1	7.423
1352	435	0	240323325	2024028032	1	0	57	0	0	0	0	0	0	0	0	0	0	0	0	0	1	0	0	0	0	0	0	0	0	0	1	0	0	0	0	0	1	0	0	0	0	0	0	0	0	0	4.04	97.1	7.423
1354	990	1	240313336	2024029455	1	1	73	0	0	0	0	0	0	0	0	0	0	0	0	0	0	0	0	0	0	0	0	0	0	0	0	0	0	0	0	0	0	0	0	0	0	0	0	0	0	0	6.33	97.1	7.423
1357	92	0	240315322	2024030994	1	1	37	0	0	0	0	0	0	0	0	0	0	0	0	0	1	0	0	0	0	0	0	0	0	0	1	0	0	0	0	0	0	0	0	0	0	0	0	0	1	0	5.02	97.1	7.423
1358	821	1	240318334	2024033580	0	0	68	0	0	0	0	0	0	0	0	0	0	0	0	0	0	0	0	0	0	0	0	0	0	0	1	0	0	0	0	0	0	0	0	0	0	0	0	0	0	0	6.06	97.1	7.423
1359	1023	1	240321312	2024034430	1	1	74	0	0	0	0	0	0	0	1	0	0	0	0	0	1	0	0	1	0	0	0	0	0	0	1	0	0	0	0	0	0	0	0	0	0	0	0	1	0	1	3.43	97.1	7.423
1361	1095	0	240320326	2024035556	0	1	76	0	0	0	0	0	0	0	0	0	0	0	0	0	1	0	1	0	0	0	0	0	0	0	1	0	0	0	0	0	1	1	0	0	0	0	0	0	0	0	8.51	97.1	7.423
1363	1371	1	240415313	2024037308	0	1	93	0	0	0	0	0	0	0	0	0	0	0	0	0	0	0	1	0	0	0	0	0	0	0	0	0	0	0	0	0	1	0	0	0	0	0	0	0	0	0	6.48	97.1	7.423
1364	493	1	240323320	2024037529	1	1	59	0	0	0	0	0	0	0	0	0	0	0	0	0	0	0	0	0	0	0	0	0	0	0	1	0	0	0	0	0	0	0	0	0	0	0	0	0	0	0	6.785	97.1	7.423
1367	950	1	240330312	2024040524	0	1	72	0	0	0	0	1	0	0	1	0	0	0	0	0	0	1	0	0	0	0	0	0	1	0	0	0	0	0	0	0	0	0	0	0	0	0	0	0	0	0	21.6	97.1	7.423
1368	951	0	240411331	2024046819	0	0	72	0	0	0	0	0	0	1	0	0	0	0	0	0	0	1	0	0	0	0	0	0	0	0	1	0	0	0	0	0	0	0	0	0	0	0	0	1	0	0	5.59	97.1	7.423
1369	916	1	240421324	2024047760	1	0	71	0	0	0	0	0	0	0	0	1	0	0	0	0	0	0	0	0	0	0	0	0	0	0	1	0	0	0	0	0	1	1	0	0	0	0	0	0	0	0	6.61	97.1	7.423
1374	127	1	240506306	2024057377	0	0	41	0	0	0	0	0	0	0	0	0	1	0	0	0	0	0	0	0	0	0	0	0	0	0	0	0	0	0	0	0	0	0	0	0	0	0	0	1	0	1	3.45	97.1	7.423
1376	344	1	240515301	2024058608	1	1	54	0	0	0	0	0	0	0	0	0	0	0	0	0	1	0	0	0	0	0	0	0	0	0	1	0	0	0	0	0	1	0	0	0	0	0	0	0	0	0	6.36	97.1	7.423
1377	918	1	240527319	2024061960	1	1	71	1	0	0	0	0	0	0	0	1	0	0	0	0	1	0	1	0	0	0	0	0	0	0	1	0	0	0	0	0	1	1	0	0	0	0	0	0	0	0	6.785	97.1	7.423
1380	773	0	240518343	2024065423	1	1	67	0	0	0	0	0	0	0	0	0	0	0	0	0	0	0	0	0	0	0	0	0	0	0	0	0	0	0	0	0	0	0	0	0	0	0	0	0	0	0	15.02	97.1	7.423
1384	1058	1	240521315	2024066987	0	1	75	0	0	0	0	0	0	0	0	0	0	0	0	0	0	0	1	0	0	0	0	0	0	0	0	0	0	0	0	0	1	1	0	0	0	0	0	0	0	0	6.785	97.1	7.423
9	645	0	240119307	2023157077	0	1	64	1	1	0	0	0	0	1	0	1	0	0	0	0	1	0	0	0	0	0	0	0	0	0	1	0	0	0	0	0	1	1	0	0	0	0	1	0	0	1	19.75	98.8	7.477
12	775	1	200217028	2020010804	0	0	68	0	1	0	0	0	0	0	0	1	0	0	0	0	1	0	0	0	0	0	0	0	1	0	0	1	0	0	0	0	1	0	0	0	0	0	1	1	0	0	6.09	99.3	7.453
16	1020	0	230419130	2023028012	1	1	74	0	1	0	0	0	0	0	0	1	0	0	0	0	1	0	0	0	0	0	0	0	0	0	0	0	0	0	0	0	1	0	0	0	0	0	1	0	0	0	7.1	96.2	7.442
22	1275	0	200730337	2020046751	1	1	84	1	1	0	0	0	0	0	0	1	0	0	1	0	1	0	0	0	0	0	0	0	0	1	0	0	1	0	0	0	1	0	0	0	0	0	1	0	0	1	4.14	96.3	7.46
23	767	1	230624146	2023067336	1	0	67	1	1	0	0	0	0	0	0	0	0	0	0	0	1	0	0	1	0	0	0	0	0	0	0	0	0	0	0	0	1	1	0	0	0	0	1	1	0	1	1.78	95.1	7.452
24	768	0	230624142	2023067336	1	0	67	1	1	0	0	0	0	0	0	0	0	0	0	0	1	0	0	1	0	0	0	0	0	0	0	0	0	0	0	0	1	1	0	0	0	0	1	1	0	1	1.78	95.1	7.452
25	890	0	190809023	2019068257	0	1	71	1	1	0	0	0	0	0	0	0	0	0	0	0	1	0	0	0	0	0	0	0	0	0	0	0	0	0	0	0	1	0	0	1	0	0	1	0	0	1	4.51	94.4	7.417
26	1084	1	220419305	2022029298	1	0	76	1	1	0	0	0	0	0	0	1	0	0	0	0	1	0	1	0	0	0	0	0	0	0	1	0	0	0	0	0	1	1	1	0	0	0	1	0	0	0	9.22	92.4	7.476
30	1003	1	210209308	2021010219	0	1	74	1	1	0	0	0	0	0	0	0	0	0	0	0	1	0	0	0	0	0	0	0	0	0	0	0	0	0	0	0	1	0	0	1	0	0	1	0	0	1	6.57	99.5	7.387
34	658	1	210117424	2021004658	0	1	65	0	1	0	0	0	0	0	1	0	0	0	0	0	1	1	0	0	0	0	0	0	0	0	0	0	0	0	0	0	1	0	0	0	0	0	1	1	0	1	3.32	99.8	7.508
36	635	1	220520410	2022041142	1	0	64	1	1	0	0	0	0	0	0	1	0	0	0	0	1	0	0	0	0	0	0	0	0	1	1	0	0	0	0	0	0	0	0	0	0	0	1	0	0	1	5.26	91.8	7.424
39	737	0	210306103	2021008931	0	1	67	1	1	0	0	0	0	0	0	1	0	0	0	0	1	0	0	0	0	0	0	0	0	0	0	0	0	0	0	0	0	0	0	0	0	0	1	0	0	1	4.78	99.6	7.39
44	221	1	210610420	2021057220	0	1	49	0	1	0	0	0	0	0	1	0	0	0	0	0	1	0	0	0	0	0	0	0	0	0	1	0	0	0	0	0	0	0	0	0	0	0	1	0	0	0	3.13	97.5	7.443
45	1082	0	210907114	2021085622	0	1	76	1	1	0	0	0	0	0	0	1	0	0	0	0	1	0	0	0	0	0	0	0	0	0	0	0	0	0	0	0	1	0	0	0	0	0	1	0	0	1	6.96	91	7.449
53	1314	1	240510319	2024054440	0	0	86	1	1	0	0	0	0	1	0	0	0	0	0	0	1	0	0	0	0	0	0	0	0	0	0	0	1	0	0	0	0	0	0	1	0	0	1	1	0	1	6.785	99.9	7.236
65	1309	1	230504302	2023055438	0	1	86	1	1	0	0	0	0	0	1	0	0	0	0	0	1	0	0	0	0	0	0	0	0	0	0	0	0	0	0	0	0	0	0	0	0	0	1	1	0	1	6.27	99	7.448
66	246	1	191220011	2019120012	0	1	51	1	1	0	0	0	0	1	0	1	0	0	0	0	0	0	0	0	0	0	0	0	0	0	0	0	0	0	0	0	0	0	0	0	0	0	1	0	0	0	6.04	99	7.476
76	608	1	240305312	2024028441	0	1	63	1	1	0	0	0	0	1	0	1	0	0	0	0	1	0	0	0	0	0	0	0	0	0	0	0	0	0	0	0	0	0	0	1	0	0	1	0	0	1	7.12	99.2	7.438
84	786	1	210902322	2021083322	1	1	68	1	1	0	0	0	0	0	0	1	0	0	0	0	1	0	0	0	0	0	0	0	0	0	1	0	0	0	0	0	1	1	0	0	0	0	1	0	0	1	9.71	91.4	7.436
109	1249	1	211004305	2021099591	0	1	83	1	1	0	0	0	0	0	0	1	0	0	0	0	1	0	0	0	0	1	0	0	0	0	0	0	0	1	0	0	0	1	0	0	0	0	1	0	0	1	7.48	89.3	7.177
113	520	1	190215016	2018101739	0	0	61	0	1	0	0	0	0	0	0	1	0	0	0	0	1	1	0	0	0	0	0	0	0	0	0	0	0	0	0	0	0	0	0	0	0	0	1	0	0	1	5.18	97.1	7.423
119	549	1	190606002	2019048336	1	1	62	1	1	0	0	0	0	1	0	0	0	0	0	0	0	0	0	0	0	0	0	0	0	0	0	0	0	0	0	0	0	0	0	0	0	0	1	0	0	1	4.35	97.1	7.423
120	523	1	190525003	2019049386	0	0	61	0	1	0	0	0	0	1	1	0	0	0	0	0	1	1	0	0	0	0	0	0	0	0	0	0	0	0	0	0	0	0	0	0	0	0	1	0	0	1	6.99	97.1	7.423
124	379	1	200127120	2019128570	0	1	56	0	1	0	0	0	0	0	1	1	0	0	0	0	1	1	1	0	1	1	0	0	0	0	0	0	0	0	0	0	0	1	0	0	0	0	1	0	0	0	19.94	97.1	7.423
137	779	1	201217122	2020107286	0	1	68	1	1	0	0	0	0	0	0	1	0	0	0	0	1	0	0	0	0	0	0	0	0	0	1	0	0	0	0	0	0	0	0	1	0	0	1	0	0	1	13.09	97.1	7.423
144	1303	1	210224311	2021010605	0	1	86	0	1	0	0	0	0	1	1	1	0	1	0	0	1	0	0	0	0	0	0	0	0	1	1	0	0	1	0	0	0	0	0	0	0	0	1	0	0	1	5.81	97.1	7.423
228	1076	1	210606011	2021051666	0	1	76	1	1	0	0	0	0	0	0	0	0	0	0	0	1	0	0	0	0	0	0	0	0	0	1	0	0	0	0	0	1	0	0	0	0	0	0	0	0	1	5.15	96.3	7.362
229	1268	1	190202003	2019007535	0	1	84	0	1	0	0	0	0	0	0	0	0	0	0	0	0	0	1	0	0	0	0	0	0	1	0	0	1	0	0	0	1	0	0	0	0	0	0	0	0	1	4.84	95.5	7.388
232	1130	0	211022305	2021108494	0	1	78	0	1	0	0	0	0	0	0	0	0	0	0	0	1	0	0	0	0	0	0	0	0	1	0	0	1	0	0	0	0	0	0	0	0	0	0	0	0	1	8.32	98.7	7.358
233	1269	1	190208002	2019010710	0	1	84	0	1	0	0	0	0	0	0	0	0	0	0	0	1	0	0	0	0	0	0	0	0	0	0	0	0	0	0	0	0	0	0	0	0	0	0	0	0	1	8.05	92.8	7.284
239	695	1	200605305	2020038521	0	0	66	1	1	0	0	0	0	0	0	0	0	0	0	0	1	0	1	0	0	0	0	0	0	1	0	0	0	0	0	0	0	0	0	0	0	0	0	0	0	1	3.05	99.4	7.355
241	1129	0	211001108	2021098090	0	1	78	0	1	0	0	0	0	0	0	0	0	0	0	0	1	0	0	0	0	0	0	0	0	1	0	0	1	0	0	0	1	0	0	1	0	0	0	0	0	1	4.02	96.3	7.317
245	854	1	190414008	2019030332	0	1	70	1	1	0	0	0	0	0	0	1	0	0	0	0	1	0	0	0	0	0	1	0	0	0	0	0	0	0	0	0	1	0	0	0	0	0	0	0	0	1	10.23	94.4	7.521
249	631	1	210927305	2021095270	1	0	64	0	1	0	0	0	0	0	0	1	0	0	0	0	1	0	0	0	0	0	0	0	0	0	1	0	0	1	0	0	1	0	0	0	0	0	0	0	0	0	5.48	97.1	7.512
250	199	1	191125102	2019107344	0	1	48	0	1	0	0	0	0	0	1	0	0	0	0	0	1	1	0	0	0	0	0	0	0	0	1	0	0	0	0	0	1	0	0	0	0	0	0	0	0	0	5.1	92.3	7.44
251	218	1	210311112	2021005169	0	1	49	1	1	0	0	0	0	0	0	0	0	0	0	0	0	0	0	0	0	0	0	0	0	0	1	0	0	0	0	0	1	0	0	0	0	0	0	0	0	1	5.85	93.3	7.444
254	1027	0	191027012	2019100089	0	1	75	0	1	0	0	0	0	1	0	0	0	0	0	0	1	0	1	0	0	0	0	0	0	0	0	0	0	1	0	0	1	0	0	0	0	0	0	0	0	1	9.16	95.5	7.41
257	350	0	210319317	2021013568	0	1	55	1	1	0	0	0	0	1	0	0	0	0	0	0	1	0	0	0	0	0	0	0	0	0	0	0	0	0	0	0	0	0	0	0	0	0	0	0	0	1	5.11	99.7	7.433
258	1167	1	230207317	2023007776	0	0	79	1	1	0	0	0	0	0	0	0	0	0	0	0	1	0	0	0	0	0	0	0	0	0	0	0	1	0	0	0	1	0	0	1	0	0	0	0	0	1	6.78	90.9	7.517
259	1160	1	211216310	2021126615	0	1	79	0	1	0	0	0	0	0	0	0	0	0	0	0	0	0	0	0	0	0	0	0	0	0	1	0	0	1	0	0	1	0	0	0	0	0	0	0	0	0	4.31	98.3	7.574
261	1037	0	210429115	2021037800	1	0	75	1	1	0	0	0	0	1	0	1	0	0	0	0	0	0	0	0	0	1	0	0	0	1	0	0	0	1	0	1	1	0	0	0	0	0	0	0	0	0	6.785	98.4	7.517
266	1380	1	230422338	2023049694	0	1	99	0	1	0	0	0	0	1	0	0	0	1	0	0	1	0	1	0	0	0	0	0	0	1	0	0	0	0	0	0	1	1	1	0	0	0	0	1	0	1	8.09	77	7.381
267	621	1	210216302	2021014119	0	1	64	0	1	0	0	0	0	0	0	1	0	0	0	0	1	0	0	0	0	0	0	0	0	0	0	0	0	0	0	0	0	1	0	0	0	0	0	0	0	1	2.88	99.4	7.415
274	1153	1	200415005	2020022201	1	1	79	0	1	0	0	0	0	0	0	0	0	0	0	0	1	0	0	0	0	0	0	0	0	0	1	0	0	0	0	0	0	0	0	0	0	0	0	0	0	1	5.45	95.8	7.476
275	573	0	230119340	2022138785	0	1	62	0	1	0	0	0	0	0	0	0	0	0	0	0	1	0	0	0	0	0	0	0	0	0	0	0	0	0	0	0	0	0	0	0	0	0	0	0	0	1	10.39	98.5	7.403
279	1279	1	230101111	2022136839	0	1	84	0	1	0	0	0	0	1	0	0	0	0	0	0	1	0	1	0	0	0	1	0	0	1	0	0	0	1	0	0	0	0	0	0	0	0	0	1	0	1	10.46	97.9	7.34
280	1280	1	221228318	2022136839	0	1	84	0	1	0	0	0	0	1	0	0	0	0	0	0	1	0	1	0	0	0	1	0	0	1	0	0	0	1	0	0	0	0	0	0	0	0	0	0	0	0	10.46	97.9	7.34
286	1254	1	230111311	2023004058	1	1	83	1	1	0	0	0	0	0	0	0	0	0	0	0	1	0	0	0	0	0	1	0	0	0	0	0	1	1	0	0	1	0	0	0	0	0	0	1	0	1	4.69	99.1	6.948
289	1075	1	210519303	2021051031	0	1	76	0	1	0	0	0	0	0	0	0	0	0	0	0	1	0	0	0	0	0	1	0	0	1	0	0	0	0	0	0	0	0	0	0	0	0	0	1	0	1	9.73	98.1	7.503
290	1212	1	220525326	2022048896	0	0	81	0	1	0	0	0	0	0	0	0	0	0	0	0	1	0	1	0	0	0	0	0	0	1	0	0	0	1	0	0	0	0	0	0	0	0	0	1	0	1	4.37	98.9	7.387
294	852	0	190314015	201900215	0	1	70	1	1	0	0	0	0	0	0	0	0	0	0	0	1	0	0	0	0	0	0	0	0	0	0	0	0	0	0	0	1	0	0	0	0	0	0	0	0	1	4.02	92.8	7.257
297	1363	1	200323003	2020016817	0	1	92	1	1	0	0	0	0	0	0	1	0	0	0	0	1	0	1	0	0	0	0	0	0	1	0	0	1	1	0	0	1	0	0	0	0	0	0	0	0	1	12.01	93.5	7.269
303	403	1	240112322	2024002924	1	1	56	1	1	0	0	0	0	0	0	1	0	0	0	0	1	0	0	0	0	0	0	0	0	0	1	0	0	0	0	0	0	0	0	0	0	0	0	0	0	1	6.785	98.7	7.44
305	176	0	210601308	2021053027	1	1	46	0	1	0	0	0	0	0	0	0	0	0	0	0	1	0	0	0	0	0	0	0	0	0	1	0	0	0	0	0	1	0	0	0	0	0	0	0	0	0	5.92	100	7.451
307	560	1	210216312	2021011082	1	0	62	0	1	0	0	0	0	0	0	0	0	0	0	0	1	0	0	0	0	0	0	0	0	0	1	0	0	0	0	0	1	0	0	0	0	0	0	0	0	0	4.61	90.7	7.465
309	1355	0	190823008	2019082321	0	1	91	1	1	0	0	0	0	0	0	1	0	0	0	0	1	0	0	0	0	0	0	0	0	0	0	0	0	0	0	0	0	0	0	0	0	0	0	0	0	1	6.785	96.6	7.524
312	858	1	200108019	2019124695	1	1	70	1	1	0	0	0	0	0	0	0	0	0	0	0	1	0	0	0	0	0	0	0	0	0	1	0	0	0	0	0	0	0	0	0	0	0	0	0	1	0	7.35	98.2	7.48
317	1300	1	190630142	2019053576	0	1	86	1	1	0	0	0	0	0	0	1	0	0	0	0	1	0	0	0	0	0	0	0	0	0	0	0	0	0	0	0	0	0	0	0	0	0	0	0	0	1	7.26	98.7	7.359
319	861	1	200724302	2020044884	1	0	70	1	1	0	0	0	0	1	0	0	0	0	0	0	1	0	0	0	0	0	0	0	0	0	0	0	0	0	0	0	1	0	0	1	0	0	0	0	0	1	3.1	97.8	7.379
321	1354	1	190721001	2019066035	0	1	91	1	1	0	0	0	0	1	0	0	0	0	0	0	1	0	1	0	0	0	0	0	0	1	0	0	0	1	0	0	1	0	0	1	0	0	0	0	0	1	13.87	95	7.483
322	1271	0	190607101	2019052244	0	1	84	1	1	0	0	0	0	1	0	0	0	0	0	0	1	0	0	1	0	0	0	0	0	0	1	0	0	0	0	0	1	0	0	0	0	0	0	0	0	1	9.77	93.7	7.384
329	805	1	221216324	2022129013	0	1	68	0	1	0	0	0	0	1	1	0	0	0	0	0	1	0	0	0	0	0	0	0	0	0	0	0	0	0	0	0	0	0	0	0	0	0	0	0	0	0	4.71	99.3	7.467
334	753	0	220722326	2022052805	1	0	67	1	1	0	0	0	0	1	0	0	0	0	0	0	1	0	0	0	0	0	0	0	0	0	1	0	0	0	0	0	0	0	0	1	0	0	0	0	0	1	5.02	99.2	7.418
335	547	1	240418309	2024048790	0	1	61	1	1	0	0	0	0	0	0	0	0	0	0	0	1	0	0	0	0	0	0	0	0	0	1	0	0	0	0	0	0	0	0	0	0	0	0	0	0	0	6.785	94.5	7.379
345	501	0	211013311	2021100863	1	1	60	1	1	0	0	0	0	0	0	1	0	0	0	0	0	0	0	0	0	0	0	0	0	0	1	0	0	0	0	0	1	0	0	0	0	0	0	0	1	0	4.34	97.1	7.526
350	778	0	201007312	2020074807	0	1	68	1	1	0	0	0	0	0	0	0	0	0	0	0	1	0	0	0	0	0	0	0	0	0	0	0	0	0	0	0	0	0	0	0	0	0	0	1	0	1	11.95	96.1	7.475
353	118	0	190213020	2019005330	1	1	41	1	1	0	0	0	0	1	0	0	0	0	0	0	1	0	0	0	0	0	0	0	0	0	0	0	0	0	0	0	0	0	0	0	0	0	0	0	0	1	9.44	96.2	7.401
354	598	1	221112115	2022116183	1	0	63	0	1	0	0	0	0	0	0	0	0	0	0	0	1	0	0	0	0	0	0	0	0	0	1	0	0	0	0	0	1	0	0	0	0	0	0	0	0	0	5.3	97.1	7.511
356	588	1	210305306	2021013590	1	0	63	0	1	0	0	0	0	0	0	0	0	0	0	0	1	0	0	0	0	0	0	0	0	0	1	0	0	0	0	0	0	0	0	0	0	0	0	1	0	1	7.17	93.4	7.467
358	490	1	230703304	2023071603	0	0	59	0	1	0	0	0	0	1	0	0	0	0	0	0	1	0	1	0	0	0	0	0	0	0	0	0	0	0	0	0	0	1	0	0	0	0	0	1	0	1	11.48	97.4	7.426
359	491	0	230706310	2023071603	0	0	59	0	1	0	0	0	0	1	0	0	0	0	0	0	1	0	1	0	0	0	0	0	0	0	0	0	0	0	0	0	0	1	0	0	0	0	0	1	0	1	11.48	97.4	7.426
363	1349	0	240123345	2024002403	0	1	89	0	1	0	0	0	0	0	0	0	0	0	0	0	1	0	0	0	0	0	0	0	0	0	0	0	0	0	0	0	0	0	0	1	0	0	0	0	0	1	9.33	97.8	7.437
365	599	1	221227304	2022132348	0	1	63	0	1	0	0	0	0	0	1	0	0	0	0	0	1	1	0	0	0	0	0	0	0	0	1	0	0	0	0	0	1	0	0	1	0	0	0	1	0	0	5.99	92.1	7.482
366	600	1	230118313	2022132348	0	1	63	0	1	0	0	0	0	0	1	0	0	0	0	0	1	1	0	0	0	0	0	0	0	0	1	0	0	0	0	0	1	0	0	1	0	0	0	1	0	0	5.99	92.1	7.482
372	153	1	200514323	2020032898	1	1	44	1	1	0	0	0	0	0	0	0	0	0	0	0	1	0	0	0	0	0	0	0	0	0	1	0	0	0	0	0	1	0	0	0	0	0	0	0	0	1	5.97	80.8	7.356
373	703	1	210127305	2021000714	1	0	66	1	1	0	0	0	0	0	0	1	0	0	0	0	1	0	0	0	0	0	0	0	0	0	1	0	0	1	0	0	0	1	0	0	0	0	0	0	0	1	7.77	98.7	7.477
374	1070	1	210303306	2021013877	1	1	76	0	1	0	0	0	0	0	0	0	0	0	0	0	1	0	0	0	0	0	0	0	0	0	1	0	0	0	0	0	1	1	0	0	0	0	0	0	0	0	5.37	98.3	7.48
377	266	1	200125029	2020006582	1	1	52	0	1	0	0	0	0	0	0	1	0	0	0	0	1	0	0	1	0	0	0	0	0	0	1	0	0	0	0	0	0	0	0	0	0	0	0	0	0	0	4.32	93.1	7.455
379	690	1	191129003	2019104703	1	1	66	1	1	0	0	0	0	0	0	1	0	0	0	0	1	0	0	0	0	0	0	0	0	0	0	0	0	0	0	0	0	1	0	0	0	0	0	0	0	1	3.78	81.4	7.483
382	541	1	230422326	2023040951	1	1	61	0	1	0	0	0	0	0	0	0	0	0	0	0	1	0	0	0	0	0	0	0	0	0	0	0	0	0	0	0	0	0	0	0	0	0	0	0	0	0	10.24	95.7	7.466
384	662	0	211029304	2021108230	1	1	65	1	1	0	0	0	0	0	0	1	0	0	0	0	1	0	0	0	0	0	0	0	0	0	1	0	0	0	0	0	0	0	0	0	0	0	0	0	0	0	5.77	99.9	7.396
387	718	0	230115328	2022138793	0	1	66	0	1	0	0	0	1	1	0	1	0	0	0	0	1	0	0	0	0	0	0	0	0	0	0	0	0	0	0	0	1	0	0	0	0	0	0	0	0	1	7.1	97.3	7.481
390	1342	1	200911302	2020070153	0	0	89	1	1	0	0	0	0	0	0	1	0	0	0	0	1	0	0	0	0	0	0	0	0	0	1	0	0	0	0	0	1	1	0	0	0	0	0	0	0	1	2.92	76.5	7.437
397	432	1	240102328	2023164789	0	0	57	0	1	0	0	0	0	0	0	0	0	0	0	0	1	0	0	0	0	0	0	0	0	0	0	0	0	0	0	0	0	0	0	1	0	0	0	0	0	1	1.75	97.7	7.437
400	1004	0	210526308	2021049351	1	1	74	1	1	0	0	0	0	1	0	1	0	0	0	0	1	0	0	0	0	0	0	0	0	0	0	0	0	0	0	0	0	0	0	0	0	0	0	0	0	1	4.9	100	7.457
414	257	0	220803309	2022070398	0	1	51	1	1	0	0	0	0	1	0	0	1	0	0	0	0	0	0	0	0	0	0	0	1	1	1	0	0	0	0	0	0	0	0	0	0	0	0	0	0	1	7.05	95.1	7.456
415	981	1	230124301	2023004436	1	1	73	1	1	0	0	0	0	1	0	0	0	0	0	0	1	0	0	0	0	0	0	0	0	0	0	0	0	0	0	0	0	0	0	0	0	0	0	0	0	0	4.3	98.9	7.4
416	771	0	240322310	2024021639	0	1	67	1	1	0	0	0	0	1	0	0	0	0	0	0	1	0	0	0	0	0	0	0	0	0	0	0	0	0	0	0	1	1	0	0	0	0	0	0	0	1	3.84	96	7.433
417	380	1	200513314	2020030618	0	0	56	1	1	0	0	0	0	1	0	1	0	0	0	0	1	0	0	0	0	1	0	0	0	0	1	0	0	0	0	0	0	0	0	0	0	0	0	0	0	1	7.96	98.1	7.459
422	1201	0	190629014	2019061591	0	0	81	1	1	0	0	0	0	0	0	0	0	0	0	0	1	0	0	0	0	0	0	0	0	0	0	0	0	0	0	0	1	0	0	0	0	0	0	0	0	1	6.97	98.1	7.512
423	812	0	230323332	2023018609	0	1	68	0	1	0	0	0	0	0	1	0	0	0	0	0	1	0	0	0	0	1	0	0	0	0	1	0	0	0	0	0	0	0	0	0	0	0	0	0	0	0	5.82	87.2	7.371
424	1146	1	230714356	2023087534	0	0	78	0	1	0	0	0	0	1	1	0	0	0	0	0	1	0	0	0	0	0	0	0	0	0	1	0	0	0	0	0	1	0	0	0	0	0	0	0	0	0	5.76	99.2	7.417
426	357	1	210602321	2021050989	0	0	55	0	1	0	0	0	0	0	1	0	0	0	0	0	1	0	0	0	0	0	0	0	0	0	1	0	0	0	0	0	0	0	0	0	0	0	0	0	1	1	16.38	98.9	7.451
429	701	0	201023321	2020085111	0	0	66	0	1	0	0	0	0	1	0	0	0	0	0	0	1	0	0	0	0	0	0	0	0	0	0	0	0	0	0	0	0	0	0	0	0	0	0	1	0	1	4.33	99.1	7.499
430	1317	1	201210112	2020103107	0	0	87	1	1	0	0	0	0	0	0	0	0	0	0	0	1	0	1	0	0	0	0	0	0	0	1	0	0	0	0	0	1	1	0	0	0	0	0	0	0	0	5.65	90.1	7.444
432	1131	1	211205302	2021126120	0	0	78	0	1	0	0	0	0	1	1	0	0	0	0	0	1	0	1	0	0	0	0	0	0	1	0	0	0	0	0	0	0	0	0	0	0	0	0	0	0	1	9.68	99.2	7.403
437	132	0	221103312	2022114620	1	1	42	1	1	0	0	1	0	0	0	0	0	0	0	0	1	0	0	1	0	0	0	0	0	0	1	0	0	0	0	0	0	0	0	0	0	0	0	0	0	0	4.14	100	7.498
438	461	1	190621009	2019053257	0	1	59	0	1	0	0	0	0	0	1	0	0	0	0	0	1	0	0	0	0	0	0	0	0	0	0	0	0	0	0	0	1	0	0	0	0	0	0	0	0	1	3.51	95.6	7.201
450	915	0	240326306	2024030954	1	0	71	1	1	0	0	0	0	0	0	0	0	0	0	0	0	0	0	0	0	0	0	0	0	0	0	0	0	0	0	0	0	0	0	0	0	0	0	0	0	1	4.06	95	7.378
457	564	1	210809313	2021081067	0	0	62	0	1	0	0	0	0	0	0	0	0	0	0	0	1	0	0	0	0	0	0	0	0	0	0	0	1	0	0	0	1	0	0	0	0	0	0	0	0	1	6.785	98.8	7.411
462	1214	0	230115318	2022136789	0	0	81	0	1	0	0	0	0	1	0	0	0	0	0	0	1	1	0	0	0	0	0	0	0	0	0	0	0	0	0	0	1	1	0	0	0	0	0	0	0	1	6.785	96.2	7.454
463	426	1	230115339	2023002777	0	1	57	1	1	0	0	0	0	1	0	1	0	0	0	0	1	0	0	0	0	0	0	0	0	0	0	0	0	0	0	0	0	0	0	1	0	0	0	0	0	1	6.87	89.1	7.467
478	502	1	220219634	2022018232	0	0	60	1	1	0	0	0	0	0	0	1	0	0	0	0	1	0	0	0	0	0	0	0	0	1	0	0	0	0	0	0	0	1	0	0	0	0	0	1	0	0	10.35	87.2	7.455
481	982	0	230411302	2023032270	1	1	73	1	1	0	0	0	0	0	0	0	0	0	0	0	1	0	0	0	0	0	0	0	0	0	1	0	0	0	0	0	1	0	0	1	0	0	0	0	0	1	4.27	100.1	7.375
484	1151	1	190217011	2019004322	0	1	79	1	1	0	0	0	0	0	0	1	0	0	0	0	0	0	1	0	0	0	0	0	0	0	1	0	0	0	0	0	0	1	0	0	0	0	0	0	0	1	5.92	97.8	7.42
485	1062	1	190427009	2019035959	0	1	76	1	1	0	0	0	0	1	0	1	0	0	0	0	1	0	0	0	0	0	0	0	0	0	0	0	0	0	0	0	0	0	0	0	0	0	0	0	0	1	5.05	93.2	7.366
490	192	0	230612309	2023068997	0	1	47	1	1	0	0	0	0	0	0	1	0	0	0	0	1	0	0	0	0	0	0	0	0	0	0	1	0	0	0	0	0	0	0	1	0	0	0	0	0	1	16.49	54.3	7.44
492	901	1	210830334	2021087637	0	1	71	1	1	0	0	0	0	0	0	1	0	0	0	0	1	0	0	0	0	0	0	0	0	0	0	0	0	0	0	0	1	0	0	1	0	0	0	0	0	1	16.76	92.9	7.409
493	1289	1	211026301	2021109780	0	0	85	1	1	0	0	0	0	0	0	0	0	0	0	0	1	0	1	0	0	0	0	0	0	0	0	0	0	0	0	0	0	1	0	0	0	0	0	1	0	1	6.785	98	7.42
500	1157	1	210420302	2021033559	1	0	79	1	1	0	0	0	0	0	0	0	0	0	0	0	1	0	0	0	0	0	0	0	0	0	0	0	0	0	0	0	0	0	0	0	0	0	0	0	0	0	5.47	94.7	7.444
501	181	1	230201318	2023007473	0	0	46	1	1	0	0	0	0	1	1	0	0	0	0	0	1	0	0	0	0	0	0	0	0	0	0	0	0	0	0	0	1	0	0	0	0	0	0	0	0	0	14.83	100.5	7.504
506	302	0	210919309	2021091718	1	1	53	0	1	0	0	0	0	0	0	0	0	0	0	0	1	0	0	0	0	0	0	0	0	0	1	0	0	0	0	0	0	0	0	1	0	0	0	0	0	1	6	98.9	7.454
511	112	1	240125313	2024010289	0	1	39	0	1	0	0	0	0	0	1	0	0	0	0	0	1	1	0	0	0	0	0	0	0	0	1	0	0	0	0	0	0	0	0	1	0	0	0	0	0	1	3.71	99.6	7.497
512	853	0	190202008	201902924	0	1	70	1	1	0	0	0	0	0	0	1	0	0	0	0	1	0	0	0	0	0	0	0	0	0	0	0	0	0	0	0	0	0	0	0	0	0	0	0	0	1	10.06	93.3	7.417
514	589	1	210528320	2021027620	1	1	63	0	1	0	0	0	0	0	0	0	0	0	0	0	1	0	0	0	0	0	0	0	0	0	1	0	0	0	0	0	1	0	0	0	0	0	0	0	0	1	6.79	95.9	7.427
520	939	1	221209303	2022129594	0	1	72	0	1	0	0	0	0	1	0	0	0	0	0	0	1	0	0	0	0	0	0	0	0	0	0	0	0	0	0	0	0	0	0	0	0	0	0	0	0	1	4.95	92.2	7.443
521	1223	1	191209021	2019119903	1	1	82	1	1	0	0	0	0	0	0	0	0	0	0	0	0	0	0	0	0	0	0	0	0	0	0	0	0	0	0	0	0	0	0	0	0	0	0	1	0	0	11.29	98.8	7.334
522	891	1	200206102	2019127429	1	1	71	1	1	0	0	0	0	0	0	0	0	0	0	0	0	0	1	0	0	0	0	0	0	0	0	0	0	0	0	0	0	1	0	0	0	0	0	0	0	1	6.46	81.1	7.45
523	1235	1	230108314	2022136928	0	1	82	1	1	0	0	0	0	0	0	0	0	0	0	0	1	0	1	0	0	0	0	0	0	0	0	0	0	1	0	0	1	0	0	0	0	0	0	0	0	1	7.71	95.2	7.506
529	1283	1	240411312	2024002543	0	1	84	1	1	0	0	0	0	0	0	1	0	0	0	0	1	0	1	0	0	0	0	0	0	1	0	0	0	0	0	0	1	1	0	0	0	0	0	1	0	0	3.97	92.8	7.495
531	552	1	191228029	2019117059	0	1	62	0	1	0	0	0	0	0	0	0	0	0	0	0	1	0	0	0	0	0	0	0	0	0	1	0	0	0	0	0	1	1	0	0	0	0	0	0	0	0	5.81	96.1	7.391
534	352	1	210302311	2021016838	1	1	55	0	1	0	0	0	0	0	0	0	0	0	0	0	1	0	0	0	0	0	0	0	0	0	1	0	0	0	1	0	1	0	0	0	0	0	0	1	0	1	6.93	89.8	7.409
539	1091	0	230329326	2023031862	0	1	76	1	1	0	0	0	0	0	0	0	0	0	0	0	1	0	0	0	0	0	0	0	0	0	1	0	0	0	0	0	1	0	0	0	0	0	0	0	0	0	5.49	87.1	7.476
541	625	1	210520108	2021024548	1	1	64	0	1	0	0	0	0	1	0	0	0	0	0	0	0	0	0	0	0	0	0	0	0	0	0	0	0	0	0	0	0	0	0	0	0	0	0	0	0	1	9.64	91.8	7.443
542	624	1	210510315	2021024548	1	1	64	0	1	0	0	0	0	1	0	0	0	0	0	0	0	0	0	0	0	0	0	0	0	0	0	0	0	0	0	0	0	0	0	0	0	0	0	0	0	1	9.64	91.8	7.443
546	324	1	200714103	2020044995	1	1	54	1	1	0	0	0	0	0	0	0	0	0	0	0	1	0	0	0	0	0	0	0	0	0	0	0	0	0	0	0	0	0	0	1	0	0	0	1	0	1	5.49	98.5	7.346
547	648	1	240409309	2024043922	1	1	64	0	1	0	0	0	0	0	0	0	0	0	0	0	1	0	0	0	0	0	0	0	0	0	1	0	0	1	0	0	0	0	0	0	0	0	0	1	0	0	14.38	98.9	7.383
550	866	1	210108301	2020114621	1	0	70	1	1	0	0	0	0	0	0	1	0	0	0	0	1	0	0	0	0	0	0	0	0	0	0	0	0	0	0	0	0	0	0	0	0	0	0	0	0	1	7.2	84.2	7.097
551	233	0	210218304	2021014132	1	1	50	0	1	0	0	0	0	0	0	1	0	0	0	0	1	0	0	0	0	0	0	0	0	0	1	0	0	0	0	0	1	0	0	0	0	0	0	1	1	0	7.51	98.7	7.41
552	933	1	220417412	2022032329	0	1	72	1	1	0	0	0	0	0	0	0	0	0	0	0	1	0	0	0	0	0	0	0	0	1	0	0	0	0	0	0	1	1	1	0	0	0	0	1	0	1	5.38	96.8	7.409
554	1096	0	240408308	2024038855	0	0	76	1	1	0	0	0	0	0	0	0	0	0	0	0	1	0	1	0	0	0	0	0	0	0	0	0	1	0	0	0	0	0	0	0	0	0	0	0	0	1	6.785	97.8	7.42
556	1337	1	230131317	2022138924	0	1	88	0	1	0	0	0	0	1	0	0	0	0	0	0	1	0	0	0	0	0	0	0	0	0	0	0	0	0	0	0	0	1	0	0	0	0	0	1	0	1	6.47	98.1	7.425
565	196	1	190515004	2019043929	0	1	48	1	1	0	0	0	0	0	1	1	0	0	0	0	1	0	0	1	0	0	0	0	0	0	1	0	0	0	0	0	1	0	0	0	0	0	0	0	0	1	4.37	96.4	7.467
566	197	1	190516028	2019043929	0	1	48	1	1	0	0	0	0	0	1	1	0	0	0	0	1	0	0	1	0	0	0	0	0	0	1	0	0	0	0	0	1	0	0	0	0	0	0	0	0	1	4.37	96.4	7.467
578	855	1	190707101	2019052709	1	0	70	1	1	0	0	0	0	0	0	1	0	0	0	0	0	0	0	0	0	0	0	0	0	0	0	0	0	0	0	0	0	1	0	0	0	0	0	0	0	1	11.92	92.8	7.39
580	1172	0	240426301	2024046307	1	1	79	1	1	0	0	0	0	1	0	0	0	0	0	0	1	0	1	0	0	0	0	0	0	0	0	0	0	0	0	0	1	1	0	0	0	0	0	0	0	1	5.83	92.3	7.411
587	739	1	210416309	2021035018	0	1	67	1	1	0	0	0	0	1	0	0	0	0	0	0	1	0	0	0	0	0	0	0	0	1	1	0	0	0	0	0	1	1	0	0	0	0	0	0	0	1	9.01	97.5	7.435
588	23	1	220731309	2022070338	0	1	26	1	1	0	0	0	1	0	0	0	0	0	0	0	1	0	0	0	0	0	0	0	0	0	0	0	0	0	0	0	1	0	0	0	0	0	0	0	0	1	6.67	90.2	7.408
594	1144	1	230316335	2023029556	1	1	78	0	1	0	0	0	0	1	0	1	0	0	0	0	0	0	0	0	0	0	0	0	0	0	0	0	0	0	0	0	0	0	0	0	0	0	0	0	0	0	7.85	99.5	7.433
599	376	1	190610105	2019047041	0	1	56	0	1	0	0	0	0	0	0	0	0	0	0	0	1	0	0	0	0	0	0	0	0	0	0	0	0	0	0	0	1	0	0	0	0	0	0	0	0	0	7.68	93	7.534
604	120	1	190803107	2019055625	1	1	41	0	1	0	0	0	0	0	0	0	0	0	0	0	1	0	0	0	0	0	0	0	0	0	0	0	0	0	0	0	0	0	0	0	0	0	0	0	0	1	5.23	93.8	7.397
612	938	1	221013309	2022109385	0	1	72	0	1	0	0	0	0	0	0	0	0	0	0	0	1	0	0	1	0	0	0	0	0	0	1	0	0	0	0	0	0	0	0	1	0	0	0	1	0	1	6.1	100.3	7.388
614	345	1	240524307	2024068384	1	1	54	0	1	0	0	0	0	0	0	0	0	0	0	0	0	0	0	0	0	0	0	0	0	0	1	0	0	0	0	0	0	0	0	0	0	0	0	0	0	0	8.16	99.6	7.434
616	69	1	210701108	2021058160	1	1	34	0	1	0	0	0	0	0	0	0	0	0	0	0	1	0	0	0	0	0	0	0	0	0	1	0	0	0	0	0	0	0	0	0	0	0	0	0	0	0	6.88	98	7.414
624	947	1	240118322	2023157701	0	0	72	0	1	0	0	0	0	0	0	0	0	0	0	0	1	0	0	0	0	0	0	0	0	0	0	0	0	0	0	0	1	1	0	1	0	0	0	0	0	1	5.84	98.1	7.419
625	1372	1	190428006	2019039596	0	1	94	0	1	0	0	0	0	0	0	0	0	0	0	0	1	0	1	0	0	0	0	0	0	0	0	0	0	1	0	0	1	0	0	0	0	0	0	0	0	1	21.22	97.5	7.479
627	835	0	220227315	2022019296	1	0	69	0	1	0	0	0	0	0	0	1	0	0	0	0	1	0	0	0	0	0	0	0	0	0	1	0	0	0	0	0	1	0	0	0	0	0	0	0	1	0	4.03	99.6	7.475
628	1051	0	230726114	2023082680	1	1	75	1	1	0	0	0	0	1	0	1	0	0	0	0	1	0	0	0	0	0	0	0	0	1	0	0	0	0	0	0	0	0	0	0	0	0	0	0	0	1	13.12	92.6	7.376
634	366	1	221003112	2022106012	1	1	55	0	1	0	0	0	0	0	0	1	0	0	0	0	1	0	0	0	0	0	0	0	0	0	1	0	0	0	0	0	0	0	0	0	0	0	0	0	0	1	5.68	94.5	7.406
635	367	1	230109312	2022106012	1	1	55	0	1	0	0	0	0	0	0	1	0	0	0	0	1	0	0	0	0	0	0	0	0	0	1	0	0	0	0	0	0	0	0	0	0	0	0	0	0	1	5.68	94.5	7.406
636	210	0	190215005	2019007846	0	1	49	0	1	0	0	0	0	0	0	1	0	0	0	0	1	0	0	0	0	0	0	0	0	0	0	0	0	0	0	0	0	0	0	1	0	0	0	0	0	1	22.4	96.2	7.434
638	1179	1	190927067	2019092912	0	0	80	1	1	0	0	0	0	1	0	1	0	0	0	0	1	0	1	0	0	0	0	0	0	0	1	0	0	0	0	0	1	0	0	0	0	0	0	0	0	1	5.54	94.7	7.483
644	296	1	210512306	2021034214	1	1	53	0	1	0	0	0	0	0	0	1	0	0	0	0	1	0	0	0	0	0	0	0	0	0	1	0	0	0	0	0	0	0	0	0	0	0	0	0	0	0	5.41	98.2	7.422
652	666	1	220227313	2022017897	1	0	65	0	1	0	0	0	0	0	0	1	0	0	0	0	1	0	0	0	0	0	0	0	0	0	1	0	0	0	0	0	1	1	0	0	0	0	0	0	0	0	5.19	99.4	7.59
654	1366	1	221125307	2022115109	1	1	92	1	1	0	0	0	0	1	0	0	0	0	0	0	1	1	1	0	0	0	0	0	0	1	0	0	0	0	0	0	1	0	0	0	0	0	0	0	0	1	5.58	66.2	7.364
655	1270	0	190613007	2019047331	1	1	84	1	1	0	0	0	0	0	0	1	0	0	0	0	1	0	0	0	0	0	0	0	0	0	0	0	1	0	0	0	1	0	0	1	0	0	0	0	0	1	7.34	93.8	7.306
659	186	1	210623323	2021063199	0	0	47	1	1	0	0	0	0	0	0	0	0	0	0	0	1	0	0	0	0	0	0	0	0	0	0	0	0	0	0	0	0	0	0	0	0	0	0	0	0	0	6.785	95	7.435
664	1277	0	210519314	2021047291	0	1	84	1	1	0	0	0	0	0	0	1	0	0	0	0	1	0	0	0	0	0	0	0	0	0	1	0	0	0	0	0	1	0	0	0	0	0	0	0	0	1	4.6	94.9	7.384
673	649	0	240416316	2024049493	1	1	64	1	1	0	0	0	0	0	0	0	0	0	0	0	1	0	0	0	0	0	0	0	0	1	0	0	0	0	0	0	1	1	1	0	0	0	0	0	0	0	15.88	97.9	7.29
681	109	1	230311307	2023027665	0	1	39	1	1	0	0	0	0	1	0	0	0	0	0	0	1	0	0	1	0	0	0	0	0	0	1	0	0	0	0	0	1	0	0	0	0	0	0	0	0	1	10.18	92	7.361
682	665	1	220219619	2022014733	1	0	65	1	1	0	0	0	0	1	0	0	0	0	0	0	0	0	0	0	0	1	0	0	0	0	1	0	0	0	0	1	1	0	0	1	0	0	0	0	0	0	6.08	81.5	7.323
690	465	0	200908106	2020066171	0	1	59	1	1	0	0	0	0	0	0	1	0	0	0	0	1	0	0	0	0	0	0	0	0	1	0	0	0	0	0	0	0	0	0	0	0	0	0	0	0	1	5.07	99.3	7.457
692	807	1	230123309	2022133994	0	0	68	1	1	0	0	0	0	0	0	0	0	0	0	0	1	0	0	0	0	0	0	0	0	0	1	0	0	0	0	0	0	0	0	0	0	0	0	0	0	1	5.84	96.1	7.399
697	1296	1	230712307	2023087554	0	1	85	1	1	0	0	0	0	0	0	1	0	0	0	0	1	0	0	0	0	0	0	0	0	0	0	0	0	0	0	0	1	0	0	0	0	0	0	0	0	1	10.14	86.7	7.464
698	1295	1	230712309	2023087554	0	1	85	1	1	0	0	0	0	0	0	1	0	0	0	0	1	0	0	0	0	0	0	0	0	0	0	0	0	0	0	0	1	0	0	0	0	0	0	0	0	1	10.14	86.7	7.464
707	441	1	200923316	2020072692	1	1	58	0	1	0	0	0	0	0	0	0	0	0	0	0	0	0	0	0	0	0	0	0	0	0	0	0	0	0	0	0	0	0	0	0	0	0	0	0	0	1	10.21	96.9	7.368
709	429	0	230607121	2023052500	0	1	57	0	1	0	0	1	0	1	0	0	0	0	0	0	1	0	0	0	0	0	0	0	1	1	0	0	0	1	0	0	1	1	0	0	0	0	0	0	0	0	10.29	98.6	7.302
711	164	1	201119321	2020096533	0	1	45	1	1	0	0	0	0	0	0	0	0	0	0	0	1	0	0	0	0	0	1	0	0	0	0	0	0	0	0	0	1	0	0	0	0	0	0	0	0	1	4.01	99.5	7.364
717	905	1	221102304	2022101073	1	1	71	1	1	0	0	0	0	0	0	1	0	0	0	0	0	0	0	0	0	0	0	0	0	0	0	0	0	0	0	0	0	0	0	0	0	0	0	0	0	0	9.2	99.8	7.407
722	1089	1	230216306	2023009283	0	1	76	0	1	0	0	1	0	1	0	0	0	0	0	0	1	0	1	0	0	0	1	0	1	1	1	0	0	0	0	0	1	1	1	0	0	0	0	1	0	0	6.785	95.2	7.054
723	504	1	220605313	2022048858	0	0	60	0	1	0	0	0	0	0	1	1	0	0	0	0	1	0	0	0	0	0	0	0	1	1	1	0	0	0	0	0	1	1	0	0	0	0	0	0	0	0	3.81	99.3	7.366
726	627	1	210427121	2021031635	0	0	64	1	1	0	0	0	0	1	0	1	0	0	0	0	1	0	1	0	0	0	0	0	0	1	1	0	0	0	0	0	1	1	0	0	0	0	0	0	0	0	6.44	66	7.359
737	746	0	211019304	2021102564	1	1	67	0	1	0	0	0	0	0	0	1	0	0	0	0	1	0	0	0	0	0	0	0	0	0	1	0	0	0	0	0	1	0	0	0	0	0	0	0	0	1	5.07	99.9	7.483
741	1286	1	201203158	2020099548	0	1	85	1	1	0	0	0	0	0	0	0	0	0	0	0	1	0	0	0	0	0	0	0	0	0	1	0	0	0	0	0	0	0	0	1	0	0	0	0	0	0	6.15	98.2	7.407
746	412	1	191108629	2019102062	1	1	57	0	1	0	0	1	0	0	0	0	0	0	0	0	0	0	0	0	0	0	0	0	1	0	0	0	0	0	0	0	1	1	0	0	0	0	0	0	0	0	21.6	96.7	7.241
747	694	1	200527320	2020030300	1	0	66	1	1	0	0	0	0	0	0	0	0	0	0	0	1	0	0	0	0	0	0	0	0	0	0	0	0	0	0	0	0	0	0	0	0	0	0	0	0	0	5.39	99.7	7.494
750	422	1	211107314	2021106903	1	1	57	1	1	0	0	0	0	0	0	1	0	0	0	0	1	0	0	0	0	0	0	0	0	0	1	0	0	0	0	0	1	0	0	0	0	0	0	1	0	0	4.94	99.3	7.468
752	1102	1	190702003	2019058132	1	0	77	1	1	0	0	0	0	0	0	1	0	0	0	0	1	0	1	0	0	0	0	0	0	0	0	0	0	0	0	1	1	1	0	0	0	0	0	0	0	0	4.46	98.9	7.321
754	715	0	220816105	2022084749	1	0	66	0	1	0	0	1	0	0	0	0	0	0	0	0	0	0	1	0	1	0	0	0	0	0	0	0	0	0	0	0	1	1	0	0	0	0	0	0	0	0	6.785	95.3	7.346
755	1056	1	240426307	2024052475	0	1	75	1	1	0	0	0	0	0	0	0	0	0	0	0	0	0	1	0	0	0	0	0	0	0	0	1	0	0	0	0	1	1	1	0	0	0	0	0	0	0	13.38	98.9	7.252
756	1215	1	230108311	2022138420	0	1	81	0	1	0	0	0	0	1	0	0	0	0	0	0	1	0	1	0	0	0	0	0	0	0	0	0	0	0	0	0	1	1	0	0	0	0	0	0	0	1	6.785	95.8	7.445
765	1002	0	210209318	2020110398	1	1	74	1	1	0	0	0	0	0	0	0	0	0	0	0	1	0	0	0	0	0	0	0	0	0	1	0	0	0	0	0	1	0	0	0	0	0	0	0	0	0	3.87	100	7.537
766	928	1	210918312	2021093691	1	1	72	0	1	0	0	0	0	0	0	1	0	0	0	0	1	0	0	0	0	0	0	0	0	0	1	0	0	0	0	0	1	0	0	0	0	0	0	0	0	0	6.83	98.5	6.854
767	736	0	201014325	2020088249	0	1	67	0	1	0	0	0	0	0	1	1	0	0	0	0	1	0	0	0	0	0	0	0	0	0	0	0	0	0	0	0	1	1	0	0	0	0	0	1	0	0	16.72	99.2	7.254
773	216	1	200403012	2020012080	1	0	49	0	1	0	0	0	0	0	0	1	0	0	0	0	0	0	0	0	0	1	0	1	0	0	1	0	0	0	0	0	0	0	0	1	0	0	0	1	0	0	5.6	98	7.228
776	428	0	230126304	2023006661	0	1	57	1	1	0	0	1	0	1	0	1	0	0	0	0	1	0	0	0	0	0	0	0	0	0	0	0	0	0	0	0	1	1	1	0	0	0	0	0	0	0	9.2	97.2	6.931
783	1026	1	190209018	2019006092	0	0	75	0	1	0	0	0	0	0	1	0	0	0	0	0	1	0	0	0	0	0	0	0	0	0	1	0	0	0	0	0	0	0	0	0	0	0	0	0	0	1	11.49	97.1	7.423
790	822	1	190310202	2019016701	0	1	69	1	1	0	0	0	0	1	0	1	0	0	0	0	1	0	1	0	1	1	0	0	0	0	0	0	0	0	0	0	1	0	0	0	0	0	0	0	0	0	11.94	97.1	7.423
798	494	1	190418024	2019034835	1	1	60	0	1	0	0	0	0	0	0	0	0	0	0	0	0	0	0	0	0	0	0	0	0	0	0	0	0	0	0	0	0	0	0	0	0	0	0	0	0	0	8.84	97.1	7.423
801	212	1	190709214	2019043195	0	1	49	1	1	0	0	0	0	0	0	0	0	0	0	0	0	0	0	0	0	1	0	0	0	0	1	0	0	0	0	0	0	0	0	1	0	0	0	0	0	1	8.49	97.1	7.423
802	1100	0	190523038	2019044676	0	1	77	0	1	0	0	0	0	0	0	1	0	0	0	0	1	0	0	0	0	0	0	0	0	0	0	0	0	0	0	0	0	0	0	1	0	0	0	0	0	1	16.58	97.1	7.423
807	1101	1	190606007	2019052637	0	1	77	0	1	0	0	0	0	0	0	0	0	0	0	0	1	0	0	0	0	0	0	0	0	0	1	0	0	0	0	0	1	1	0	0	0	0	0	0	0	0	5.22	97.1	7.423
811	496	0	190630011	2019054496	0	0	60	1	1	0	0	0	0	0	0	0	0	0	0	0	1	0	0	0	0	0	0	0	0	0	1	0	0	0	0	0	0	0	0	0	0	0	0	0	1	0	5.9	97.1	7.423
819	440	1	190628013	2019059925	0	0	58	1	1	0	0	0	0	0	0	1	0	0	0	0	1	0	0	0	0	0	0	0	0	1	1	0	0	0	0	0	0	1	1	0	0	0	0	0	0	1	10.46	97.1	7.423
821	264	1	190731109	2019067648	0	1	52	0	1	0	0	0	0	0	1	0	0	0	0	0	1	1	0	0	0	0	0	0	0	0	1	0	0	0	0	0	0	1	0	0	0	0	0	0	1	0	10.07	97.1	7.423
831	265	1	191009081	2019092033	0	1	52	1	1	0	0	0	0	0	0	1	0	0	0	0	1	0	0	0	0	0	0	0	0	1	0	0	0	0	0	0	0	0	0	0	0	0	0	0	0	1	11.9	97.1	7.423
839	29	1	191125031	2019108184	0	0	27	1	1	0	0	0	0	0	0	0	0	0	0	0	0	0	0	0	0	0	0	0	0	0	1	0	0	0	0	0	0	0	0	0	0	0	0	0	0	0	3.43	97.1	7.423
840	213	0	191226502	2019112914	0	1	49	0	1	0	0	0	0	0	1	0	0	0	0	0	1	0	0	0	0	0	0	0	0	0	0	0	0	0	0	0	0	0	0	0	0	0	0	0	0	0	35.12	97.1	7.423
846	67	1	200128094	2020004804	0	1	34	0	1	0	0	0	0	0	1	0	0	0	0	0	1	0	0	0	0	0	0	0	0	0	1	0	0	0	0	0	1	0	0	0	0	0	0	0	1	1	6.05	97.1	7.423
855	269	1	20033000200	2020016069	1	1	52	1	1	0	0	0	0	0	0	0	0	0	0	0	1	0	0	0	0	0	0	0	0	0	1	0	0	0	0	0	0	0	0	0	0	0	0	0	0	0	8.52	97.1	7.423
879	697	1	200709310	2020047985	1	1	66	1	1	0	0	0	0	0	0	0	0	0	0	0	1	0	0	0	0	0	0	0	0	0	1	0	0	0	0	0	1	0	0	0	0	0	0	0	0	1	7.98	97.1	7.423
882	653	1	200709311	2020050534	0	1	65	0	1	0	0	0	0	0	1	1	0	0	0	0	1	0	0	0	0	0	0	0	0	1	0	0	0	1	0	0	0	0	0	0	0	0	0	0	1	0	8.47	97.1	7.423
883	271	1	200722304	2020050965	1	1	52	1	1	0	0	0	0	0	0	0	0	0	0	0	1	0	0	0	0	0	0	0	0	0	0	0	0	0	0	0	0	0	0	1	0	0	0	0	0	1	9.76	97.1	7.423
891	1034	1	200803308	2020060197	1	1	75	1	1	0	0	0	0	0	0	1	0	0	0	0	1	0	0	0	0	0	0	0	0	0	0	0	0	0	0	0	1	0	0	0	0	0	0	0	0	1	4.12	97.1	7.423
900	33	0	200901128	2020069978	1	1	28	1	1	0	0	0	0	0	0	0	0	0	0	0	1	0	0	0	0	0	0	0	0	0	1	0	0	0	0	0	0	0	0	0	0	0	0	0	0	0	10.47	97.1	7.423
920	616	1	201214315	2020100554	1	0	64	1	1	0	0	0	0	0	0	0	0	0	0	0	0	0	0	0	0	0	0	0	0	0	1	0	0	0	0	0	0	0	0	0	0	0	0	0	0	0	7.87	97.1	7.423
921	183	0	201210114	2020105344	0	1	47	1	1	0	0	0	0	1	0	0	0	0	0	0	0	0	0	0	0	0	0	0	0	0	1	0	0	0	0	0	0	0	0	0	0	0	0	0	0	1	8.44	97.1	7.423
924	587	0	210106311	2020109262	0	1	63	0	1	0	0	0	0	0	1	0	0	0	0	0	1	1	0	0	0	0	0	0	0	0	1	0	0	0	0	0	1	0	0	0	0	0	0	0	0	0	6.27	97.1	7.423
926	121	1	210111308	2020111279	0	1	41	1	1	0	0	0	0	1	0	0	0	0	0	0	1	0	0	0	0	0	0	0	0	0	1	0	0	0	0	0	0	0	0	0	0	0	0	0	0	1	6.06	97.1	7.423
929	38	1	210106316	2020112292	0	1	29	1	1	0	0	0	0	1	0	1	0	0	0	0	1	0	0	0	0	0	0	0	0	0	0	0	0	0	0	0	0	0	0	1	0	0	0	0	0	1	4.06	97.1	7.423
931	655	1	201228313	2020113107	1	0	65	1	1	0	0	0	0	1	0	0	0	0	0	0	1	0	0	0	0	0	0	0	0	0	0	0	0	0	0	0	0	0	0	0	0	0	0	1	0	1	9	97.1	7.423
935	1204	1	210101127	2020115096	0	1	81	0	1	0	0	0	0	0	0	0	0	0	0	0	1	0	0	0	0	0	0	0	0	0	0	0	0	0	0	0	0	0	0	0	0	0	0	0	0	1	39.67	97.1	7.423
947	967	0	210217114	2021005806	1	1	73	1	1	0	0	0	0	1	0	0	0	0	0	0	1	0	0	0	0	0	0	0	0	0	0	0	0	0	0	0	0	0	0	0	0	0	0	0	0	1	9.93	97.1	7.423
949	559	1	210121315	2021006208	0	0	62	0	1	0	0	0	0	1	1	0	0	0	0	0	1	0	0	0	0	0	0	0	0	0	1	0	0	0	0	0	0	0	0	0	0	0	0	0	0	1	5.21	97.1	7.423
951	781	1	210218301	2021010460	0	1	68	0	1	0	0	0	0	0	0	1	0	0	0	0	1	0	0	0	0	0	0	0	0	0	1	0	0	0	0	0	0	0	0	1	0	0	0	0	0	0	12.79	97.1	7.423
954	925	1	210208306	2021013265	0	1	72	0	1	0	0	0	0	1	1	0	0	0	0	0	0	0	0	0	0	0	0	0	0	0	1	0	0	0	0	0	1	0	0	1	0	0	0	0	0	1	12.79	97.1	7.423
961	1036	1	210305311	2021018651	0	1	75	1	1	0	0	0	0	0	0	0	0	0	0	0	1	0	0	0	0	0	0	0	0	0	1	0	0	0	0	0	0	0	0	0	0	0	0	0	0	0	9.15	97.1	7.423
965	926	1	210316306	2021023370	0	0	72	0	1	0	0	0	0	0	0	1	0	0	0	0	1	0	0	0	0	0	0	0	0	0	1	0	0	1	0	0	1	0	0	0	0	0	0	0	0	1	5.26	97.1	7.423
979	297	1	210414311	2021036890	0	1	53	1	1	0	0	0	0	1	0	0	0	0	0	0	0	0	0	0	0	0	0	0	0	0	1	0	0	0	0	0	0	0	0	1	0	0	0	0	0	1	4.41	97.1	7.423
983	1206	0	210505305	2021040872	1	1	81	1	1	0	0	0	0	0	0	0	0	0	0	0	1	0	0	0	0	0	0	0	1	0	1	0	0	0	0	0	1	0	0	0	0	0	0	0	0	1	23.97	97.1	7.423
984	219	0	210429121	2021040891	0	1	49	0	1	0	0	1	0	0	0	0	0	0	0	0	1	0	0	0	0	0	0	0	1	0	1	0	0	0	0	0	1	0	0	0	0	0	0	0	0	0	20.86	97.1	7.423
990	1073	0	210526303	2021044713	1	0	76	1	1	0	0	0	0	0	0	1	0	0	0	0	1	0	1	0	0	0	0	0	0	0	1	0	0	0	0	0	1	1	0	0	0	0	0	0	0	1	8.34	97.1	7.423
995	1158	1	210607303	2021047942	0	1	79	1	1	0	0	0	0	1	0	1	0	0	0	0	1	0	0	0	0	0	0	0	0	0	0	0	0	0	0	0	0	0	0	1	0	0	0	0	0	1	8.1	97.1	7.423
997	356	0	210514314	2021049126	0	1	55	0	1	0	0	0	0	0	1	0	0	0	0	0	1	0	0	0	0	0	0	0	0	0	1	0	0	0	0	0	0	0	0	0	0	0	0	0	0	1	19.9	97.1	7.423
1001	743	1	210619114	2021050777	1	0	67	1	1	0	0	0	0	0	0	1	0	0	0	0	0	0	0	0	0	0	0	0	0	0	1	0	0	0	0	0	1	0	0	0	0	0	0	0	1	0	4.45	97.1	7.423
1011	1005	1	210807313	2021054906	0	1	74	1	1	0	0	0	0	0	0	0	0	0	0	0	1	0	0	0	0	0	0	0	0	0	0	0	0	0	0	0	1	0	0	0	0	0	0	0	0	1	8.73	97.1	7.423
1018	869	0	210618310	2021058886	1	0	70	0	1	0	0	0	0	0	0	0	0	0	0	0	1	0	0	0	0	0	0	0	0	0	1	0	0	0	0	0	1	0	0	0	0	0	0	0	0	0	4.84	97.1	7.423
1019	141	1	210620121	2021059552	0	1	43	0	1	0	0	0	0	0	1	0	0	0	0	0	1	0	0	0	0	0	0	0	0	0	1	0	0	0	0	0	1	0	0	1	0	0	0	0	1	1	6.63	97.1	7.423
1029	77	1	210711307	2021066084	1	1	35	0	1	0	0	0	0	0	0	1	0	0	0	0	1	0	0	0	0	0	0	0	0	0	1	0	0	0	0	0	0	0	0	0	0	0	0	0	0	0	2.6	97.1	7.423
1032	299	0	210812315	2021077812	1	0	53	1	1	0	0	0	0	0	0	0	0	0	0	0	1	0	0	0	0	0	0	0	0	0	1	0	0	0	0	0	0	0	0	0	0	0	0	0	0	1	7.27	97.1	7.423
1044	1247	1	210810302	2021082304	0	0	83	1	1	0	0	0	0	0	0	0	0	0	0	0	1	0	0	0	0	0	0	0	0	0	0	0	0	0	0	0	1	1	0	0	0	0	0	0	0	1	7.27	97.1	7.423
1052	787	1	210830330	2021087222	1	0	68	0	1	0	0	0	0	0	0	0	0	0	0	0	1	0	0	0	0	0	0	0	0	0	0	0	0	0	0	0	0	0	0	0	0	0	0	0	0	1	2.99	97.1	7.423
1061	929	0	211008106	2021096731	1	0	72	0	1	0	0	0	0	0	0	0	0	0	0	0	0	0	0	0	0	0	0	0	0	0	1	0	0	0	0	0	0	0	0	0	0	0	0	0	0	0	3.91	97.1	7.423
1063	180	1	211002331	2021098336	1	1	46	0	1	0	0	0	0	0	0	1	0	0	0	0	0	0	0	0	0	0	0	0	0	0	1	0	0	0	0	0	1	0	0	0	0	0	0	0	0	0	4.05	97.1	7.423
1078	872	1	211114323	2021111825	1	1	70	0	1	0	0	0	0	0	0	0	0	0	0	0	1	0	0	0	0	0	0	0	0	0	1	0	0	0	0	0	1	1	0	0	0	0	0	0	0	0	8.35	97.1	7.423
1080	1319	1	211106325	2021114794	0	1	87	1	1	0	0	0	0	0	1	0	0	0	0	0	1	0	0	0	0	0	0	0	0	0	1	0	0	0	0	0	0	0	0	0	0	0	0	0	0	1	8.27	97.1	7.423
1088	930	1	211130305	2021118132	1	1	72	1	1	0	0	0	0	0	0	0	0	0	0	0	1	0	0	0	0	0	0	0	0	0	0	0	0	0	0	0	1	1	0	1	0	0	0	0	0	1	6.9	97.1	7.423
1095	1356	0	211225304	2021131980	0	1	91	1	1	0	0	1	0	0	0	1	0	0	0	0	1	0	1	0	0	1	0	0	0	0	1	0	0	1	1	0	1	1	0	0	0	0	0	0	0	0	9.16	97.1	7.423
1096	794	1	220119316	2021132171	1	0	68	1	1	0	0	0	0	0	0	0	0	0	0	0	1	1	0	0	0	0	0	0	0	0	0	0	0	0	0	0	1	1	0	0	0	0	0	0	0	1	18.05	97.1	7.423
1119	55	1	220414303	2022031497	0	1	32	1	1	0	0	0	0	0	0	1	0	0	0	0	1	1	0	0	0	0	0	0	0	0	1	0	0	0	0	0	0	0	0	0	0	0	0	0	0	1	6.67	97.1	7.423
1121	238	1	220605302	2022036510	1	1	50	0	1	0	0	0	0	0	1	0	0	0	0	0	1	0	0	0	0	0	0	0	0	0	1	0	0	0	0	0	0	0	0	0	0	0	0	0	1	1	10.39	97.1	7.423
1123	669	0	220604312	2022042040	0	1	65	0	1	0	0	0	0	0	1	0	0	0	0	0	1	0	0	0	0	0	0	0	0	0	0	0	0	0	0	0	1	0	0	0	0	0	0	0	0	0	5.88	97.1	7.423
1126	1162	0	220710302	2022047156	1	0	79	1	1	0	0	0	0	0	0	0	0	0	0	0	1	1	0	0	0	1	0	0	0	0	1	0	0	1	0	0	1	0	0	0	0	0	0	0	0	0	2.91	97.1	7.423
1134	123	1	220628301	2022062999	1	1	41	0	1	0	0	0	0	1	1	1	0	0	0	0	1	0	0	0	0	0	0	0	0	0	1	0	0	0	0	0	1	1	0	0	0	0	0	0	0	1	2.74	97.1	7.423
1136	903	1	220629303	2022063918	0	1	71	1	1	0	0	0	0	0	0	0	0	0	0	0	1	0	0	0	0	0	0	0	0	0	1	0	0	0	0	0	1	0	0	0	0	0	0	0	0	0	11.4	97.1	7.423
1138	130	1	220708319	2022065229	1	1	42	1	1	0	0	1	0	0	0	0	0	0	0	0	1	0	0	1	0	0	0	0	0	0	1	0	0	0	0	0	0	0	0	0	0	0	0	0	0	0	4.53	97.1	7.423
1139	1086	1	220709301	2022065712	1	0	76	1	1	0	0	0	0	0	0	0	0	0	0	0	1	0	0	0	0	0	0	0	0	0	1	0	0	0	0	0	1	1	0	0	0	0	0	1	0	1	3.42	97.1	7.423
1140	799	0	220715303	2022067115	0	1	68	0	1	0	0	0	0	0	0	1	0	0	0	0	1	0	0	0	0	0	0	0	0	0	1	0	0	0	0	0	1	0	0	0	0	0	0	0	0	0	6.2	97.1	7.423
1156	1357	1	220724328	2022075499	1	0	91	0	1	0	0	1	0	0	1	1	0	0	0	0	1	0	0	0	1	0	0	0	1	1	1	0	0	1	0	0	1	0	0	0	0	0	0	1	0	1	4.74	97.1	7.423
1158	569	0	220807330	2022077423	1	1	62	0	1	0	0	0	0	0	0	0	0	0	0	0	0	0	0	0	0	0	0	0	0	0	0	0	0	0	0	0	0	0	0	0	0	0	0	1	0	1	8.32	97.1	7.423
1159	1136	0	220930317	2022079614	0	0	78	0	1	0	0	0	0	0	1	0	0	0	0	0	1	1	1	0	0	0	0	0	0	1	1	0	0	0	0	0	1	0	0	0	0	0	0	0	0	0	8.45	97.1	7.423
1161	11	1	220823102	2022082753	1	0	24	0	1	0	0	0	0	0	0	1	0	0	0	0	1	0	0	0	0	0	0	0	0	0	1	0	0	0	0	0	0	0	0	0	0	0	0	0	0	1	4.85	97.1	7.423
1165	10	1	220820302	2022087117	1	1	23	0	1	0	0	0	0	0	0	0	0	0	0	0	0	0	0	0	0	0	0	0	0	0	1	0	0	0	0	0	0	0	0	0	0	0	0	0	1	0	9.06	97.1	7.423
1174	365	1	220918329	2022100368	0	1	55	0	1	0	0	0	0	0	0	0	0	0	0	0	1	0	0	0	0	0	0	0	0	0	1	0	0	0	0	0	1	0	0	0	0	0	0	0	0	0	4.22	97.1	7.423
1177	1138	0	221110301	2022102486	0	1	78	1	1	0	0	0	0	0	0	0	0	0	0	0	1	0	0	0	0	0	0	0	0	0	1	0	0	0	0	0	1	0	0	0	0	0	0	0	0	0	6.1	97.1	7.423
1179	802	1	221021340	2022103823	0	1	68	0	1	0	0	0	0	1	1	0	0	0	0	0	1	0	0	0	0	0	0	0	0	0	0	0	0	0	0	0	0	0	0	0	0	0	0	0	0	0	6.88	97.1	7.423
1189	804	1	221113326	2022120032	0	1	68	0	1	0	0	0	0	1	1	0	0	0	0	0	1	0	0	0	0	0	0	0	0	0	0	0	0	0	0	0	0	0	0	0	0	0	0	0	0	0	5.23	97.1	7.423
1190	1164	1	221112117	2022120370	1	0	79	1	1	0	0	0	0	0	0	0	0	0	0	0	1	1	0	0	0	1	0	0	0	0	1	0	0	1	0	0	1	0	0	0	0	0	0	0	0	0	1.87	97.1	7.423
1193	133	0	221112105	2022123016	1	1	42	1	1	0	0	1	0	0	0	0	0	0	0	0	1	0	0	1	0	0	0	0	0	0	1	0	0	0	0	0	0	0	0	0	0	0	0	0	0	0	2.35	97.1	7.423
1196	536	1	221215306	2022126804	0	1	61	0	1	0	0	0	0	0	0	0	0	0	0	0	1	0	0	0	0	0	0	0	0	1	0	0	0	0	0	0	1	0	0	0	0	0	0	0	0	1	6.05	97.1	7.423
1198	537	1	221125301	2022128900	0	0	61	0	1	0	0	0	0	0	1	1	0	0	0	0	1	0	0	0	0	1	0	0	0	0	1	0	0	0	0	0	1	0	0	0	0	0	0	0	0	1	11.23	97.1	7.423
1203	717	0	230112343	2022136490	1	1	66	0	1	0	0	0	0	0	0	0	0	0	0	0	1	0	0	0	0	0	0	0	0	0	0	0	0	0	0	0	1	1	0	0	0	0	0	0	0	0	10	97.1	7.423
1209	314	0	230116328	2022137927	0	0	53	1	1	0	0	1	0	1	0	0	0	0	0	0	1	1	0	0	0	0	0	0	0	0	0	0	0	0	0	0	1	1	1	0	0	0	0	0	0	1	3.3	97.1	7.423
1210	1189	1	230104350	2022138169	0	1	80	1	1	0	0	0	0	0	0	1	0	0	0	0	1	0	0	0	0	0	0	0	0	0	0	0	0	0	0	0	1	0	0	0	0	0	0	0	0	1	6.44	97.1	7.423
1211	1335	1	221231305	2022138255	0	1	88	0	1	0	0	0	0	0	0	1	0	0	0	0	1	0	0	0	0	0	0	0	0	0	1	0	0	1	0	0	1	0	0	0	0	0	0	0	0	1	8.25	97.1	7.423
1212	1336	0	221231305	2022138255	0	1	88	0	1	0	0	0	0	0	0	1	0	0	0	0	1	0	0	0	0	0	0	0	0	0	1	0	0	1	0	0	1	0	0	0	0	0	0	0	0	1	8.25	97.1	7.423
1215	451	1	230113311	2022138655	0	1	58	1	1	0	0	1	0	0	0	0	0	0	0	0	1	1	1	0	0	0	0	0	1	0	0	0	0	0	0	0	1	1	0	0	0	0	0	0	0	1	13.16	97.1	7.423
1216	1253	1	230103139	2022138942	0	1	83	1	1	0	0	0	0	0	0	1	0	0	0	0	1	0	1	0	0	0	0	0	0	0	0	0	0	0	0	0	1	0	0	0	0	0	0	0	0	1	32.79	97.1	7.423
1219	124	1	230207319	2023001925	1	0	41	0	1	0	0	0	0	0	0	0	0	0	0	0	0	0	0	0	0	0	0	0	0	0	1	0	0	0	0	0	0	1	0	0	0	0	0	0	0	0	3.9	97.1	7.423
1220	1139	1	230113310	2023003772	0	1	78	1	1	0	0	0	0	0	0	1	0	0	0	0	1	0	0	0	0	0	0	0	0	0	0	0	0	0	0	0	1	0	0	0	0	0	0	0	0	1	8.67	97.1	7.423
1224	841	0	230224109	2023006446	0	1	69	1	1	0	0	0	0	1	0	0	0	0	0	0	1	0	1	0	0	0	0	0	0	1	0	0	0	0	0	0	1	0	0	0	0	0	0	0	0	1	16.83	97.1	7.423
1227	72	1	230129305	2023008894	1	1	34	0	1	0	0	0	0	0	0	0	0	0	0	0	1	0	0	0	0	0	0	0	0	0	0	0	0	0	0	0	0	0	0	0	0	0	0	0	0	1	6.74	97.1	7.423
1231	12	0	230304107	2023010874	0	1	24	0	1	0	0	0	0	0	0	0	0	0	0	0	0	1	0	0	0	0	0	0	0	0	1	0	0	0	0	0	0	0	0	0	0	0	0	0	0	0	3.9	97.1	7.423
1232	762	1	230221317	2023012975	0	0	67	1	1	0	0	0	0	1	0	0	0	0	0	0	0	0	0	0	0	0	0	0	0	0	0	0	0	0	0	0	0	1	0	0	0	0	0	0	0	1	5.79	97.1	7.423
1234	340	1	230204303	2023013903	0	1	54	1	1	0	0	0	0	1	0	0	0	0	0	0	1	0	0	0	0	0	0	0	0	0	0	0	0	0	0	0	0	0	0	0	0	0	0	0	0	1	5.79	97.1	7.423
1249	765	1	230305212	2023024780	1	1	67	1	1	0	0	0	0	0	0	0	0	0	0	0	0	0	0	0	0	0	0	0	0	0	1	0	0	0	0	0	0	0	0	0	0	0	0	0	0	1	8.77	97.1	7.423
1254	1256	1	230331303	2023028570	1	0	83	1	1	0	0	0	0	1	0	1	0	0	0	0	1	0	1	0	0	0	0	0	0	0	0	0	0	0	0	0	1	0	0	0	0	0	0	0	0	1	5.71	97.1	7.423
1283	946	1	230528307	2023054916	1	1	72	0	1	0	0	0	0	0	1	0	0	0	0	0	1	0	0	0	0	0	0	0	0	0	1	0	0	0	0	0	1	0	0	0	0	0	0	0	0	1	15.82	97.1	7.423
1284	8	1	230602106	2023054951	0	1	22	0	1	0	0	0	0	0	1	1	0	0	0	0	1	0	0	0	0	0	0	0	0	0	1	0	0	0	0	0	0	0	0	0	0	0	0	0	1	0	5.02	97.1	7.423
1301	170	1	230620301	2023072712	1	1	45	0	1	0	0	0	0	0	0	1	0	0	0	0	1	0	0	0	0	0	0	0	0	0	0	0	0	0	0	0	0	0	0	0	0	0	0	0	0	1	6.09	97.1	7.423
1302	148	1	230629105	2023072897	0	1	43	1	1	0	0	0	0	0	0	1	0	0	0	0	1	0	0	0	0	0	0	0	1	0	0	0	1	0	0	0	1	1	0	0	0	0	0	0	0	1	29.97	97.1	7.423
1303	4	0	230619305	2023073151	0	1	21	1	1	0	0	0	0	0	0	0	0	0	0	0	1	0	0	0	0	0	0	0	0	0	0	0	0	0	0	0	0	0	0	0	0	0	0	0	0	1	4.41	97.1	7.423
1304	914	0	230621304	2023073906	0	1	71	0	1	0	0	0	0	0	1	0	0	0	0	0	1	0	0	0	0	0	0	0	0	0	1	0	0	0	0	0	1	0	0	0	0	0	0	0	0	1	12.89	97.1	7.423
1309	769	1	230624147	2023076077	1	1	67	0	1	0	0	0	0	0	0	1	0	0	0	0	1	0	0	0	0	0	0	0	0	0	0	0	0	0	0	0	0	0	0	0	0	0	0	0	0	0	6.85	97.1	7.423
1319	1218	1	240104319	2023143878	1	0	81	1	1	0	0	0	0	0	0	0	0	0	0	0	1	0	0	0	0	0	0	0	0	0	0	0	0	1	0	0	1	0	0	0	0	0	0	0	0	1	3.67	97.1	7.423
1320	1264	0	240117351	2023155843	1	1	83	1	1	0	0	0	0	1	0	1	0	0	0	0	1	0	0	0	0	0	0	0	0	1	0	0	0	1	0	0	1	0	0	0	0	0	0	0	0	1	23.19	97.1	7.423
1344	820	1	240224308	2024017198	1	1	68	0	1	0	0	0	0	1	0	0	0	0	0	0	1	0	0	0	0	0	0	0	0	0	0	0	0	0	0	1	0	0	0	0	0	0	0	0	0	1	13.3	97.1	7.423
1346	722	1	240316335	2024017527	1	1	66	1	1	0	0	0	0	0	0	0	0	0	0	0	1	0	0	0	0	0	0	0	0	0	1	0	0	0	0	0	0	0	0	0	0	0	0	0	0	0	4.28	97.1	7.423
1347	770	1	240401319	2024021376	0	0	67	0	1	0	0	0	0	0	0	0	0	0	0	0	1	0	0	0	0	0	0	0	0	0	1	0	0	0	0	0	1	0	0	0	0	0	0	0	1	0	15.46	97.1	7.423
1349	1360	1	240223301	2024024004	0	1	91	0	1	0	0	0	0	0	1	0	0	0	0	0	1	0	0	0	0	0	0	0	0	0	1	0	0	0	0	0	0	0	0	0	0	0	0	1	0	1	21.48	97.1	7.423
1353	458	1	240324306	2024029082	0	1	58	1	1	0	0	0	0	0	0	0	0	0	0	0	0	0	0	0	0	0	0	0	0	0	1	0	0	0	0	0	0	0	0	0	0	0	0	0	0	1	8.73	97.1	7.423
1362	1361	1	240322306	2024036967	0	1	91	0	1	0	0	0	0	0	1	0	0	0	0	0	1	0	0	0	0	0	0	0	0	0	1	0	0	0	0	0	0	0	0	0	0	0	0	1	0	1	6.77	97.1	7.423
1373	42	1	240501323	2024057063	0	1	29	1	1	0	0	0	0	0	1	1	0	0	0	0	0	0	0	0	0	0	0	0	0	0	0	0	0	0	0	0	0	0	0	0	0	0	0	0	0	0	7.72	97.1	7.423
1378	1024	0	240522321	2024062523	0	0	74	1	1	0	0	0	0	0	0	0	0	0	0	0	1	0	0	0	0	0	0	0	0	0	0	0	0	0	0	0	0	0	0	0	0	0	0	0	0	1	4	97.1	7.423
1381	1057	1	240530329	2024065973	0	1	75	0	1	0	0	0	0	1	1	0	0	0	0	0	1	0	0	0	0	0	0	0	1	0	1	0	0	0	0	0	1	0	0	0	0	0	0	0	0	1	22.72	97.1	7.423
32	642	1	230620302	2023069846	0	1	64	0	1	1	0	0	0	0	1	1	0	0	0	0	1	0	0	1	0	0	0	0	0	0	1	0	0	0	0	0	1	1	0	1	0	0	1	1	0	1	6.09	91.8	7.487
33	641	0	230621309	2023069846	0	1	64	0	1	1	0	0	0	0	1	1	0	0	0	0	1	0	0	1	0	0	0	0	0	0	1	0	0	0	0	0	1	1	0	1	0	0	1	1	0	1	6.09	91.8	7.487
237	1272	1	190624009	2019058357	1	1	84	1	1	1	0	0	0	0	0	1	0	0	0	0	1	0	0	0	0	0	0	0	0	1	0	0	0	0	0	0	1	0	0	0	0	0	0	1	0	1	4.63	95.5	7.32
582	278	1	211011316	2021094848	0	1	52	1	1	1	0	0	0	0	0	1	0	0	0	0	1	0	0	0	0	0	0	0	0	0	1	0	0	0	0	0	0	1	0	0	0	0	0	1	0	1	5.8	97.7	7.502
1218	980	0	230110326	2023001463	0	0	73	1	1	1	0	0	0	0	0	1	0	0	0	0	1	0	0	0	0	0	0	0	0	0	0	0	0	0	0	0	0	1	0	0	0	0	0	1	0	1	9.44	97.1	7.423
1255	1255	1	230321301	2023028570	1	0	83	1	1	1	0	0	0	1	1	1	0	0	0	0	1	0	1	0	0	0	0	0	0	0	0	0	0	0	0	0	1	0	0	0	0	0	0	1	0	1	5.71	97.1	7.423
1331	1358	0	240216307	2024006287	0	1	91	1	1	1	0	0	0	0	0	1	0	0	0	0	0	0	0	0	0	0	0	0	0	0	1	0	0	0	0	0	0	0	0	0	0	0	0	1	0	1	4.25	97.1	7.423
47	1068	1	201231307	2020111086	0	1	76	0	0	0	1	0	0	1	0	1	0	0	0	0	1	0	0	0	0	0	0	0	0	0	1	0	0	0	0	0	1	0	0	0	0	0	1	0	0	0	34.9	86.2	7.48
94	36	1	190225007	2019015256	1	1	29	1	0	0	1	1	0	0	0	1	0	0	0	0	0	0	0	0	0	0	0	0	0	0	0	0	0	0	0	0	1	1	0	0	0	0	1	0	0	1	12.04	98.1	7.323
143	140	0	210127302	2021007998	0	0	43	0	0	0	1	1	0	0	0	1	0	0	0	0	1	0	0	0	1	0	1	0	1	1	0	0	0	0	0	0	0	0	0	1	0	0	1	0	0	1	16.48	97.1	7.423
264	1094	0	240331327	2024030988	1	1	76	1	0	0	1	0	0	1	0	0	0	0	0	0	1	0	0	0	0	0	0	0	0	0	1	0	0	0	0	0	1	0	0	0	0	0	0	0	0	1	9.36	100	7.434
360	119	1	190418039	2019036487	0	1	41	0	0	0	1	0	0	0	1	1	0	0	0	0	1	0	0	0	0	0	0	0	0	0	0	0	0	0	0	0	0	0	0	0	0	0	0	0	1	1	6.94	92.3	7.458
451	263	1	220723316	110000000000	0	1	51	0	0	0	1	0	0	0	1	1	0	0	0	0	1	0	0	0	0	0	0	0	0	0	0	0	0	0	0	0	0	0	0	0	0	0	0	1	0	1	6.785	82.1	7.463
774	80	1	240413306	2024047196	0	1	35	0	0	0	1	1	1	0	0	1	0	0	0	0	1	0	1	0	0	1	0	0	0	0	1	0	0	0	0	0	0	0	0	0	0	0	0	0	0	0	6.785	86.9	6.98
792	610	1	190428010	2019027189	1	1	64	0	0	0	1	0	0	1	1	0	0	0	0	0	1	1	0	0	0	0	0	0	0	0	1	0	0	0	0	0	0	0	0	1	0	0	0	0	0	1	10.39	97.1	7.423
796	318	1	190424008	2019032704	0	1	54	0	0	0	1	0	0	1	0	0	0	0	0	0	1	0	0	1	0	0	0	0	0	0	0	0	0	0	0	0	0	0	0	0	0	0	0	0	0	0	3.17	97.1	7.423
923	498	0	201230319	2020109146	1	1	60	0	0	0	1	0	0	0	0	0	0	0	0	0	0	0	0	0	0	0	0	0	0	0	1	0	0	0	0	0	0	0	0	0	0	0	0	1	0	0	10.72	97.1	7.423
1065	1210	1	211008108	2021098747	0	1	81	0	0	0	1	0	0	0	0	0	0	0	0	0	1	1	0	0	0	0	0	0	0	0	0	0	1	0	0	0	0	0	0	0	0	0	0	0	0	1	13.51	97.1	7.423
1157	258	1	220724335	2022076118	0	1	51	0	0	0	1	0	0	0	1	1	0	0	0	0	1	0	0	0	0	0	0	0	0	0	0	0	0	0	0	0	0	0	0	0	0	0	0	1	0	1	6.77	97.1	7.423
1290	453	1	230531126	2023064478	0	1	58	0	0	0	1	0	0	0	0	0	0	0	0	0	0	0	0	0	0	0	0	0	0	0	1	0	0	0	0	0	1	0	0	0	0	0	0	0	0	1	6.05	97.1	7.423
1291	454	0	230604104	2023064478	0	1	58	0	0	0	1	0	0	0	0	0	0	0	0	0	0	0	0	0	0	0	0	0	0	0	0	0	0	0	0	0	0	0	0	0	0	0	0	0	0	0	6.05	97.1	7.423
1326	948	1	240110317	2024002773	0	1	72	0	0	0	1	1	0	0	0	0	0	0	0	0	0	0	0	0	1	0	0	0	0	0	1	0	0	0	0	0	1	0	0	1	0	0	0	0	0	0	22.13	97.1	7.423
1330	455	1	240126339	2024005969	0	1	58	0	0	0	1	0	0	0	0	0	0	0	0	0	1	0	0	0	0	0	0	0	0	0	0	0	0	0	0	0	0	0	0	0	0	0	0	1	0	0	18.73	97.1	7.423
10	1010	1	220317308	2022015253	0	1	74	0	1	0	1	0	0	0	0	0	0	0	0	0	1	0	0	0	0	0	0	0	0	0	0	0	0	1	0	0	0	0	0	0	0	0	1	0	0	1	7.21	95.7	7.431
57	688	1	190414010	2019023804	1	0	66	0	1	0	1	0	0	1	0	0	0	0	0	0	0	0	0	0	0	0	0	0	0	0	0	0	0	0	0	0	0	1	0	0	0	0	1	0	0	1	9.7	93.8	7.478
58	1113	1	220821324	2022082864	1	1	77	0	1	0	1	0	0	0	0	0	0	0	0	0	1	0	0	0	0	0	0	0	0	1	0	0	0	0	0	0	0	0	0	1	0	0	1	0	0	0	14.42	91.2	7.221
78	1155	1	200717311	2020050885	1	1	79	1	1	0	1	0	0	0	0	1	0	0	0	0	0	0	1	0	0	0	0	0	0	0	0	0	0	0	0	0	0	0	0	0	0	0	1	0	0	1	8.13	99.7	7.45
85	1182	1	201229312	2020110666	0	1	80	1	1	0	1	0	0	0	0	1	0	0	0	0	1	0	0	0	0	0	0	0	0	0	0	0	0	0	0	1	1	0	0	0	0	0	1	0	0	1	9.53	99.1	7.513
116	1122	1	190222002	2019011273	0	0	78	0	1	0	1	1	0	0	1	1	0	0	0	0	1	0	0	0	0	1	0	0	0	0	1	0	0	0	0	0	0	1	0	0	0	0	1	0	0	1	13.87	97.1	7.423
122	857	1	191220009	2019115323	1	1	70	1	1	0	1	0	0	0	0	0	0	0	0	0	0	0	0	0	0	0	0	0	0	0	0	0	0	0	0	0	1	0	0	0	0	0	1	0	0	0	5.18	97.1	7.423
123	553	0	200207228	2019124247	0	0	62	0	1	0	1	0	0	1	0	1	0	0	0	0	1	1	0	0	0	0	0	0	0	0	0	0	0	0	0	0	0	0	0	0	0	0	1	1	0	1	4.26	97.1	7.423
173	755	1	220813303	2022074924	1	1	67	1	1	0	1	0	0	0	0	1	0	0	0	0	1	0	0	0	0	0	0	0	0	0	0	0	0	0	0	0	0	0	0	0	0	0	1	0	0	1	4.22	97.1	7.423
244	1232	0	211228121	2021128832	0	1	82	1	1	0	1	0	0	0	0	1	0	0	0	0	1	0	1	0	0	0	0	0	0	0	1	0	0	0	0	0	1	1	0	0	0	0	0	0	0	1	4.97	96.3	7.358
330	171	1	230711105	2023082905	0	1	45	1	1	0	1	0	0	0	0	0	0	0	0	0	1	1	0	0	0	1	0	0	0	0	0	0	0	0	0	0	0	0	0	1	0	0	0	0	0	1	2.84	92.2	7.292
331	172	1	230716107	2023082905	0	1	45	1	1	0	1	0	0	0	0	0	0	0	0	0	1	1	0	0	0	1	0	0	0	0	0	0	0	0	0	0	0	0	0	1	0	0	0	0	0	1	2.84	92.2	7.292
338	685	1	240126325	2024010792	0	0	65	0	1	0	1	0	0	0	1	0	0	0	0	0	1	0	0	1	0	0	0	0	0	0	1	0	0	0	0	0	1	0	0	0	0	0	0	1	0	0	3.12	99.6	7.514
362	619	1	210121310	2021003310	0	1	64	1	1	0	1	0	0	1	0	1	0	0	0	0	1	0	1	0	0	0	0	0	0	1	0	0	0	0	0	0	1	0	0	0	0	0	0	0	0	1	9.95	90.2	7.293
367	675	0	230120112	2022137896	0	1	65	1	1	0	1	0	0	1	0	0	0	0	0	0	1	0	0	0	0	0	0	0	0	0	1	0	0	0	0	0	0	0	0	0	0	0	0	1	0	1	3.18	95.7	7.361
425	582	0	191125101	2019096038	1	1	63	1	1	0	1	0	0	1	0	0	0	0	0	0	1	0	0	0	0	0	0	0	0	0	0	0	0	0	0	0	0	0	0	0	0	0	0	0	0	1	9.46	88.4	7.441
535	774	1	190203118	2019005478	1	1	68	1	1	0	1	0	0	0	0	1	0	0	0	0	1	0	0	0	0	0	0	0	0	0	0	0	0	1	0	0	0	0	0	0	0	0	0	0	0	1	4.67	76.5	7.477
557	191	1	230121314	2022135662	1	1	47	0	1	0	1	0	0	1	0	1	0	0	0	0	1	0	0	0	0	0	0	0	0	0	1	0	0	0	0	0	0	0	0	0	0	0	0	0	1	0	6.97	83.5	7.302
560	640	1	230111307	2022135789	1	0	64	0	1	0	1	0	0	0	0	1	0	0	0	0	1	0	0	0	0	0	0	0	0	0	1	0	0	0	0	0	0	0	0	0	0	0	0	0	0	0	2.42	99.5	7.511
561	691	0	191229012	2019122886	1	1	66	1	1	0	1	0	0	0	0	0	0	0	0	0	1	0	0	0	0	0	0	0	0	0	0	0	0	0	0	0	0	0	0	0	0	0	0	0	0	1	6.87	93.3	7.421
592	202	0	211230302	2021132634	0	1	48	0	1	0	1	0	0	0	1	1	0	0	0	0	1	1	0	0	0	0	0	0	0	0	1	0	0	0	0	0	1	0	0	1	0	0	0	0	0	1	6.785	97.7	7.436
610	418	0	210111302	2020110252	1	1	57	0	1	0	1	0	0	0	1	0	0	0	0	0	1	0	0	0	0	0	0	0	0	0	1	0	0	0	0	0	1	0	0	0	0	0	0	1	0	1	9.95	93	7.364
617	362	0	220522311	2022049040	0	1	55	0	1	0	1	0	0	1	1	1	0	0	0	0	1	0	0	0	0	1	0	0	0	0	1	0	0	0	0	0	0	0	0	0	0	0	0	0	0	1	4.41	98.9	6.916
639	654	1	201005315	2020077705	1	0	65	0	1	0	1	0	0	0	1	0	0	0	0	0	1	0	0	0	0	0	0	0	0	0	1	0	0	1	0	0	0	0	0	0	0	0	0	0	0	0	18.86	98.8	7.537
675	1169	1	230308313	2023015868	1	1	79	1	1	0	1	0	0	0	0	1	0	0	0	0	0	0	0	0	0	0	0	0	0	0	0	0	0	0	0	0	0	0	0	0	0	0	0	0	0	0	6.78	98.2	7.421
676	1168	0	230309303	2023015868	1	1	79	1	1	0	1	0	0	0	0	1	0	0	0	0	0	0	0	0	0	0	0	0	0	0	0	0	0	0	0	0	0	0	0	0	0	0	0	0	0	0	6.78	98.2	7.421
730	261	1	230119317	2023001824	0	1	51	1	1	0	1	1	0	0	0	0	0	0	0	0	1	0	0	0	0	0	0	0	1	0	0	0	0	0	0	0	1	0	0	0	0	0	0	0	0	1	26.7	91.5	7.266
735	860	1	200708106	2020038992	0	0	70	1	1	0	1	0	0	0	0	1	0	0	0	0	1	0	1	0	0	0	0	0	0	0	1	0	0	0	0	0	0	1	0	0	0	0	0	0	0	1	7.11	97.5	7.351
768	460	1	240518303	2024066097	0	1	58	1	1	0	1	1	0	0	0	1	0	0	0	0	1	0	1	0	0	1	0	0	0	1	1	0	0	0	0	1	1	1	0	0	0	0	0	1	0	0	8.03	98.2	7.334
779	286	1	190104210	2018108148	1	1	53	0	1	0	1	0	0	0	0	0	0	0	0	0	1	0	0	0	0	0	0	0	0	0	1	0	0	0	0	0	0	0	0	0	0	0	0	0	0	1	8.82	97.1	7.423
781	650	1	190102003	2018113659	0	0	65	0	1	0	1	0	0	0	1	1	0	0	0	0	1	1	0	0	0	0	0	0	0	0	0	0	0	0	0	0	0	0	0	0	0	0	0	0	0	0	6.22	97.1	7.423
782	889	1	190201008	2019006006	0	0	71	1	1	0	1	0	0	0	0	0	0	0	0	0	1	0	0	0	0	0	0	0	0	0	0	0	1	0	0	0	1	1	0	0	0	0	0	0	0	1	6.96	97.1	7.423
805	151	1	190527011	2019047603	1	1	44	1	1	0	1	0	0	0	0	0	0	0	0	0	1	0	0	0	0	0	0	0	0	0	1	0	0	0	0	0	0	0	0	0	0	0	0	0	0	0	4.96	97.1	7.423
813	823	1	190624004	2019054849	1	1	69	0	1	0	1	0	0	0	0	0	0	0	0	0	1	0	0	0	0	0	0	0	0	0	1	0	0	0	0	0	0	0	0	0	0	0	0	0	0	1	6.58	97.1	7.423
832	958	0	191026022	2019096406	1	0	73	1	1	0	1	0	0	0	0	1	0	0	0	0	1	0	0	0	0	0	0	0	0	0	0	0	0	0	0	0	0	0	0	0	0	0	0	0	0	1	4.59	97.1	7.423
837	378	1	191026139	2019105069	0	0	56	0	1	0	1	0	0	0	1	0	0	0	0	0	1	0	0	0	0	1	0	0	0	0	1	0	0	0	0	0	1	0	0	0	0	0	0	0	0	0	8.51	97.1	7.423
842	413	1	191229002	2019118161	0	1	57	1	1	0	1	0	0	0	0	1	0	0	0	0	1	0	0	0	0	0	0	0	0	0	0	0	0	0	0	0	0	0	0	0	0	0	0	0	0	1	6.3	97.1	7.423
887	862	0	200718127	2020055636	1	1	70	1	1	0	1	0	0	0	0	1	0	0	0	0	1	0	0	0	0	0	0	0	0	0	0	0	0	0	0	0	0	0	0	0	0	0	0	0	0	1	7.67	97.1	7.423
890	230	1	200803318	2020059149	1	1	50	1	1	0	1	0	0	1	0	0	0	0	0	0	1	0	0	0	0	0	0	0	0	0	1	0	0	0	0	0	0	0	0	0	0	0	0	1	0	0	4.47	97.1	7.423
914	1000	0	201113318	2020088153	0	0	74	0	1	0	1	0	0	0	1	0	0	0	0	0	1	1	0	0	0	0	0	0	1	0	0	0	0	0	0	0	1	0	0	0	0	0	0	0	0	0	5.28	97.1	7.423
915	1107	1	201111320	2020088757	0	1	77	1	1	0	1	0	0	1	0	0	0	0	0	0	1	0	0	0	0	0	0	0	0	0	1	0	0	0	0	0	1	0	0	0	0	0	0	0	0	1	3.61	97.1	7.423
916	1106	0	201113311	2020088757	0	1	77	1	1	0	1	0	0	1	0	0	0	0	0	0	1	0	0	0	0	0	0	0	0	0	1	0	0	0	0	0	1	0	0	0	0	0	0	0	0	1	3.61	97.1	7.423
917	584	1	201020319	2020089202	1	0	63	0	1	0	1	0	0	1	0	0	0	0	0	0	1	0	0	0	0	0	0	0	0	0	0	0	0	0	0	0	0	0	0	1	0	0	0	1	0	1	4.57	97.1	7.423
918	250	1	201123303	2020093431	1	0	51	1	1	0	1	0	0	1	0	0	0	0	0	0	1	0	0	0	0	1	0	0	0	0	1	0	0	0	1	1	0	0	0	0	0	0	0	0	0	0	7.37	97.1	7.423
968	1205	0	210408120	2021027159	0	0	81	1	1	0	1	0	0	1	0	1	0	0	0	0	1	0	1	0	0	0	0	0	0	0	0	0	0	0	0	0	0	0	0	0	0	0	0	0	0	1	4.54	97.1	7.423
970	1072	1	210430310	2021028438	1	1	76	1	1	0	1	0	0	0	0	0	0	0	0	0	1	1	0	0	0	0	0	0	0	0	1	0	0	0	0	0	1	1	0	0	0	0	0	0	0	1	10.2	97.1	7.423
1002	1038	1	210808309	2021050820	0	0	75	0	1	0	1	0	0	1	1	0	0	0	0	0	1	1	0	0	0	0	0	0	1	0	0	0	0	0	0	0	1	0	0	0	0	0	0	0	0	0	3.62	97.1	7.423
1031	1040	0	210725307	2021077095	0	1	75	1	1	0	1	0	0	0	0	0	0	0	0	0	1	0	0	0	0	0	0	0	0	0	1	0	0	0	0	0	0	0	0	0	0	0	0	1	0	0	6.36	97.1	7.423
1038	661	0	210824311	2021080134	0	1	65	1	1	0	1	0	0	0	0	0	0	0	0	0	1	0	0	0	0	0	0	0	0	0	1	0	0	0	0	0	0	0	0	0	0	0	0	0	1	0	6.785	97.1	7.423
1071	70	0	211108316	2021103154	1	1	34	0	1	0	1	0	0	0	0	0	0	0	0	0	0	0	0	0	0	0	0	0	0	0	1	0	0	0	0	1	0	0	0	1	0	0	0	1	0	0	7.06	97.1	7.423
1085	1231	1	211124107	2021116874	1	1	82	0	1	0	1	0	0	1	0	1	0	0	0	0	0	0	0	0	0	0	0	0	0	0	1	0	0	0	0	0	1	0	0	0	0	0	0	0	0	1	5.84	97.1	7.423
1155	334	1	220729330	2022074884	1	1	54	1	1	0	1	0	0	0	0	0	0	0	0	0	0	0	0	0	0	0	1	0	0	0	0	1	0	0	0	0	0	0	0	1	0	0	0	0	0	0	14.8	97.1	7.423
1225	1018	0	230207303	2023007639	0	1	74	1	1	0	1	0	0	1	0	0	0	0	0	0	1	1	0	0	0	1	0	0	0	1	1	0	0	1	0	0	1	0	0	0	0	0	0	0	0	1	2.01	97.1	7.423
1233	511	1	230209340	2023013340	0	0	60	1	1	0	1	0	0	1	0	1	0	0	0	0	1	0	0	0	0	0	0	0	0	0	0	0	0	0	0	0	1	0	0	0	0	0	0	0	0	1	4.58	97.1	7.423
1310	644	1	230714360	2023076113	1	1	64	0	1	0	1	0	0	1	1	0	0	0	0	0	0	0	0	0	0	0	0	0	0	0	0	0	0	0	0	0	0	0	0	0	0	0	0	0	0	1	5.91	97.1	7.423
1314	1262	1	230724152	2023086483	1	1	83	1	1	0	1	0	0	0	0	1	0	0	0	0	1	0	0	0	0	0	0	0	0	0	1	0	0	0	0	0	1	0	0	0	0	0	0	0	0	1	7.65	97.1	7.423
1315	1263	0	230724114	2023086483	1	1	83	1	1	0	1	0	0	0	0	1	0	0	0	0	1	0	0	0	0	0	0	0	0	0	1	0	0	0	0	0	1	0	0	0	0	0	0	0	0	1	7.65	97.1	7.423
1318	371	0	230728304	2023093323	0	0	55	0	1	0	1	0	0	0	0	1	0	0	0	0	0	0	0	0	0	0	0	0	0	0	0	0	0	0	0	0	0	0	0	0	0	0	0	0	0	0	6.785	97.1	7.423
1379	1173	1	240523302	2024062896	0	1	79	1	1	0	1	0	0	0	0	1	0	0	0	0	0	0	0	0	0	0	0	0	0	0	0	0	0	0	0	0	0	0	0	0	0	0	0	0	0	0	11.68	97.1	7.423
1385	1297	1	240601330	2024070308	0	1	85	1	1	0	1	0	0	1	0	0	0	0	0	0	1	0	0	0	0	0	0	0	0	0	0	0	0	0	0	0	0	1	0	0	0	0	0	1	0	1	5.53	97.1	7.423
17	1327	0	210421321	2021031054	0	1	88	1	1	1	1	1	0	1	1	1	0	0	0	0	1	0	0	0	0	0	0	0	0	0	0	0	0	1	0	0	0	0	0	0	0	0	1	1	0	1	7.02	100	7.44
162	95	1	211229306	2021122457	0	1	38	1	1	1	1	0	0	0	1	1	0	0	0	0	1	0	0	0	0	0	0	0	1	0	1	0	0	0	0	0	1	1	1	0	0	0	1	1	0	1	27.27	97.1	7.423
217	492	0	240212314	2024007629	0	0	59	0	1	1	1	1	0	0	1	1	0	0	0	0	0	0	0	0	0	1	1	0	0	0	1	0	0	0	0	0	0	0	0	1	0	0	1	1	0	1	15.58	97.1	7.423
347	1181	0	200911307	2020067049	1	1	80	1	1	1	1	0	0	0	0	1	0	0	0	0	0	0	1	0	0	0	1	0	0	0	0	0	0	0	0	0	0	0	0	1	0	0	0	1	0	1	8.72	96	7.484
479	503	1	220219607	2022018232	0	0	60	1	1	1	1	0	0	0	0	1	0	0	0	0	1	0	0	0	0	0	0	0	0	1	0	0	0	0	0	0	0	1	0	0	0	0	0	1	0	1	10.35	87.2	7.455
689	797	1	220416104	2022032506	1	0	68	1	1	1	1	0	0	0	1	1	0	0	0	0	1	0	0	0	0	0	0	0	0	0	1	0	0	0	0	0	1	0	0	0	0	0	0	0	1	1	4.41	96.3	7.418
1104	1385	1	220227303	2022015809	0	0	66	1	1	1	1	0	0	0	1	1	0	0	0	0	1	0	0	0	0	0	0	0	0	0	1	0	0	0	0	0	1	0	0	0	0	0	0	1	0	1	1.99	97.1	7.423
1221	1348	1	230126307	2023003781	0	1	89	1	1	1	1	1	0	0	1	1	0	0	0	0	1	0	0	0	0	0	0	0	0	1	0	0	0	1	0	0	1	1	1	0	0	0	0	1	0	1	72.21	97.1	7.423
1282	146	0	230506305	2023053954	0	1	43	1	1	1	1	0	0	0	1	1	0	0	0	0	1	0	0	0	0	0	0	0	0	0	1	0	0	0	0	0	0	0	0	1	0	0	0	0	1	1	4.41	97.1	7.423
976	563	1	210504310	2021035741	1	0	62	0	0	0	0	0	0	0	0	0	0	0	0	1	0	0	0	0	0	0	0	0	0	0	0	0	0	0	0	0	0	1	0	0	0	0	0	0	0	0	6.03	97.1	7.423
981	355	1	210428310	2021037226	0	1	55	0	0	0	0	0	0	0	0	0	0	0	0	1	0	0	0	0	0	0	0	0	0	0	0	0	0	0	0	0	0	0	0	0	0	0	0	0	0	0	7.21	97.1	7.423
1073	391	1	211020302	2021104611	1	1	56	0	0	0	0	0	0	0	0	0	0	0	0	1	0	0	0	0	0	0	0	0	0	0	0	0	0	0	0	0	0	0	0	0	0	0	0	0	0	0	7.26	97.1	7.423
528	327	1	210309302	2021012810	1	0	54	1	1	0	0	0	0	0	0	0	0	0	0	1	1	0	0	0	0	0	0	0	0	0	0	0	0	0	0	0	0	0	0	0	0	0	0	0	0	1	8.37	98	7.357
543	533	1	220715322	2022062249	1	1	61	0	1	0	0	0	0	0	0	0	0	0	0	1	0	0	0	0	0	0	0	0	0	0	1	0	0	0	0	0	0	0	0	0	0	0	0	0	0	0	5.7	94.5	7.361
744	1365	1	220810333	2022064703	1	1	92	1	1	0	0	0	0	0	0	0	0	0	0	1	1	0	0	0	0	0	0	0	0	0	0	0	0	0	0	0	0	0	0	0	0	0	0	0	0	0	13.32	89.8	7.323
911	863	1	200923310	2020081250	0	1	70	0	1	0	0	0	0	0	1	1	0	0	0	1	1	0	0	0	0	0	1	0	0	0	0	0	0	0	0	1	0	0	0	0	0	0	0	0	0	0	9.91	97.1	7.423
622	1163	0	220819114	2022085289	1	1	79	1	1	1	0	0	0	0	0	1	0	0	0	1	1	0	0	0	0	0	0	0	0	0	0	0	0	0	0	0	0	0	0	0	0	0	0	1	0	1	6.785	77.7	7.475
212	1052	1	230712339	2023085659	1	1	75	1	1	0	1	0	0	0	0	1	0	0	0	1	1	0	0	0	0	0	0	0	0	0	0	0	0	0	0	0	0	0	0	0	0	0	1	0	0	1	8.31	97.1	7.423
213	1053	1	230714302	2023085659	1	1	75	1	1	0	1	0	0	0	0	1	0	0	0	1	1	0	0	0	0	0	0	0	0	0	0	0	0	0	0	0	0	0	0	0	0	0	1	0	0	1	8.31	97.1	7.423
15	680	1	230419103	2023047918	0	1	65	1	0	0	0	0	0	0	0	1	0	0	0	0	1	0	0	0	0	0	1	0	0	1	1	0	0	0	0	0	0	0	0	1	1	0	1	0	0	0	6.785	95	7.444
50	1244	0	190804017	2019074947	0	1	83	0	0	0	0	0	0	1	0	0	0	0	0	0	0	0	0	0	0	0	0	0	0	0	0	0	0	0	0	0	0	0	0	1	1	0	1	0	0	1	15.2	98.8	7.437
51	591	1	211017313	2021106613	0	1	63	0	0	0	0	0	0	0	0	0	0	0	0	0	1	0	0	0	0	0	0	0	0	0	0	0	0	0	0	0	0	0	0	0	1	0	1	0	0	0	13.44	99.2	7.413
86	71	1	211207308	2021125314	1	1	34	1	0	0	0	0	0	0	0	1	0	0	0	0	1	0	0	0	0	0	0	0	0	0	1	0	0	0	0	0	1	1	0	0	1	0	1	0	0	0	7.12	92	7.397
186	1166	0	230301123	2022138642	1	0	79	0	0	0	0	1	0	0	0	1	0	0	0	0	1	0	1	0	0	0	0	0	0	0	0	0	0	0	0	0	1	0	0	0	1	0	1	1	0	1	2.37	97.1	7.423
193	719	1	230216308	2023017465	0	1	66	0	0	0	0	1	0	1	1	1	0	0	0	0	1	0	0	0	0	0	1	0	0	0	1	0	0	0	0	0	1	1	0	0	1	0	1	1	0	0	11.66	97.1	7.423
206	601	1	230620312	2023071262	0	1	63	0	0	0	0	0	0	0	0	0	0	0	0	0	1	1	0	0	0	0	0	0	0	0	0	1	0	1	0	0	0	0	0	1	1	0	1	0	0	0	22.06	97.1	7.423
208	1118	1	230702316	2023078383	0	0	77	0	0	0	0	0	0	0	0	0	0	0	0	0	1	1	0	0	0	0	0	0	0	0	0	0	0	0	0	0	0	0	0	0	1	0	1	1	0	1	11.22	97.1	7.423
243	966	1	201229311	2020115169	0	0	73	0	0	0	0	0	0	0	0	0	0	0	0	0	1	0	1	0	0	0	0	0	0	0	0	0	0	0	0	0	1	0	0	1	1	0	0	0	0	0	8.28	97.4	7.512
276	316	1	230712316	2023082098	0	0	53	0	0	0	0	0	0	0	0	0	0	0	0	0	1	0	0	0	0	0	1	0	0	1	1	0	0	0	0	0	0	0	0	1	1	0	0	1	0	0	8.23	99.9	7.281
316	988	1	230618308	2023074864	0	1	73	0	0	0	0	0	0	0	0	0	0	0	0	0	1	0	0	0	0	0	0	0	0	0	1	0	0	0	0	0	1	0	0	0	1	0	0	1	0	0	6.91	99.7	7.336
324	1369	1	210408105	2021025159	1	0	93	0	0	0	0	0	0	1	0	0	0	0	0	0	1	0	1	0	0	0	0	0	0	1	0	0	0	0	0	0	1	0	0	0	1	0	0	0	0	1	18.5	97.9	7.428
370	970	1	210505302	2021044778	1	1	73	0	0	0	0	0	0	0	0	0	0	0	0	0	1	0	1	0	0	0	0	0	0	0	0	0	0	0	0	0	1	0	0	0	1	0	0	0	0	0	16.96	99.6	7.464
391	328	1	210408103	2021020346	0	1	54	1	0	0	0	0	0	0	0	0	0	0	0	0	1	0	0	0	0	0	0	0	0	0	0	0	0	0	0	0	1	1	0	0	1	0	0	0	0	1	25.62	86.1	7.429
421	1222	1	240428330	2024047018	1	0	81	0	0	0	0	0	0	0	0	0	0	0	0	0	0	0	1	0	0	0	0	0	0	0	0	0	0	0	0	0	1	0	0	0	1	0	0	0	0	1	4.39	91.7	7.414
526	1104	1	200701310	2020047977	0	1	77	0	0	0	0	0	0	0	0	0	0	0	0	0	0	1	0	0	0	0	0	0	0	1	0	0	0	0	0	0	1	1	0	0	1	0	0	0	0	0	6.785	98.9	7.43
555	149	0	240506301	2024053561	0	1	43	1	0	0	0	1	0	0	0	1	0	0	0	0	1	0	0	0	0	1	0	0	0	0	1	0	0	0	0	0	0	0	0	1	1	0	0	0	0	0	6.785	97.7	7.083
583	1045	1	220414304	2022035339	0	1	75	0	0	0	0	0	0	0	1	0	0	0	0	0	1	0	1	0	0	0	0	0	0	0	1	0	0	0	0	0	1	0	0	0	1	0	0	1	0	0	14.13	99.4	7.434
585	61	1	230709310	2023077097	1	1	32	0	0	0	0	0	0	0	0	0	0	0	0	0	1	0	0	0	0	0	0	0	0	0	1	0	0	0	0	0	1	0	0	0	1	0	0	0	0	0	10.12	97.5	7.342
609	877	1	230103101	2023000259	0	1	70	1	0	0	0	0	0	1	0	1	0	0	0	0	1	0	0	0	0	0	1	0	0	0	0	0	0	0	0	0	1	0	0	1	1	0	0	0	0	1	6.785	96.3	7.391
630	516	1	240312337	2024027837	0	1	60	0	0	0	0	0	0	0	0	0	0	0	0	0	0	0	1	0	0	0	0	0	0	1	0	0	0	0	0	0	1	0	0	0	1	0	0	0	0	0	9.85	96.6	7.388
631	1325	1	240202309	2024013203	0	0	87	0	0	0	0	0	0	0	0	0	0	0	0	0	1	0	0	0	0	0	0	0	0	0	1	0	0	0	0	0	1	1	0	0	1	0	0	0	0	0	9.77	98.8	7.326
669	1340	1	240417304	2024048699	0	1	88	0	0	0	0	0	0	0	0	0	0	0	0	0	1	0	0	0	0	0	0	0	0	0	0	0	0	0	0	0	1	1	0	0	1	0	0	1	0	1	11.49	99.6	7.437
672	955	0	190314036	2019020350	0	0	73	0	0	0	0	0	0	0	0	0	0	0	0	0	0	1	0	0	0	0	0	0	0	0	0	0	0	0	0	0	1	1	0	0	1	0	0	0	0	0	5.53	93.1	7.424
685	110	0	230612310	2023069546	0	1	39	0	0	0	0	1	0	0	0	0	1	0	0	0	1	0	0	0	0	0	0	0	0	0	0	0	0	0	0	0	0	1	0	0	1	0	0	1	0	0	6.785	91.3	7.374
714	1152	1	190501012	2019040534	0	0	79	0	0	0	0	0	0	0	0	0	0	0	0	0	1	1	0	0	0	0	0	0	0	0	1	0	0	0	0	0	0	1	1	0	1	0	0	1	0	0	6.785	96.4	7.279
721	978	0	221103309	2022116059	1	1	73	0	0	0	0	0	0	0	0	0	0	0	0	0	1	0	1	0	0	0	0	0	0	0	1	0	0	0	0	0	0	1	0	0	1	0	0	0	0	0	6.17	98	7.436
727	1043	1	211020332	2021106999	0	0	75	1	0	0	0	0	0	0	0	0	0	0	0	0	1	0	0	0	0	0	0	0	0	0	1	0	0	0	0	0	0	0	0	0	1	0	0	0	0	0	6.785	91	7.208
734	317	0	240112315	2023137518	1	1	53	0	0	0	0	0	0	0	1	0	0	0	0	0	1	0	0	0	0	0	0	0	0	0	0	0	0	0	0	0	0	0	0	0	1	0	0	0	0	0	16.85	96.9	7.237
738	406	0	240404306	2024043875	0	1	56	0	0	0	0	0	0	0	0	0	0	0	0	0	1	0	0	0	0	0	0	0	0	0	1	0	0	0	0	0	0	1	0	0	1	0	0	1	0	0	19.41	97.9	7.25
825	1273	1	191021012	2019084540	0	0	84	0	0	0	0	0	0	0	0	1	0	0	0	0	1	0	0	0	0	0	0	0	0	1	1	0	0	0	0	0	0	0	0	0	1	0	0	0	0	0	25.76	97.1	7.423
838	497	0	191031007	2019106334	0	0	60	0	0	0	0	1	0	0	1	1	0	0	0	0	1	0	0	0	0	1	0	0	0	0	1	0	0	0	0	0	0	0	0	1	1	0	0	0	0	1	35.4	97.1	7.423
843	62	0	191229016	2019123579	0	1	33	0	0	0	0	0	0	0	0	0	0	0	0	0	0	0	0	0	0	0	0	0	0	0	1	0	0	0	0	0	0	0	0	1	1	0	0	0	1	0	16.08	97.1	7.423
848	960	1	200224030	2020008387	0	1	73	0	0	0	0	0	0	0	0	0	0	0	0	0	1	0	0	0	0	0	0	0	0	1	0	0	0	0	0	0	0	0	0	0	1	0	0	1	0	0	16.55	97.1	7.423
857	776	1	200326006	2020017079	1	0	68	1	0	0	0	0	0	0	0	0	0	0	0	0	0	0	0	0	0	0	0	0	0	1	1	0	0	1	0	0	0	0	0	1	1	0	0	0	0	0	18.86	97.1	7.423
864	46	1	200519216	2020031284	0	1	30	0	0	0	0	0	0	1	1	0	0	0	0	0	1	1	0	1	0	0	0	0	0	0	1	0	0	0	0	0	1	1	0	0	1	0	0	0	0	0	6.785	97.1	7.423
875	1066	0	200616112	2020041956	0	1	76	0	0	0	0	1	0	0	0	1	0	0	0	0	1	0	0	0	0	0	0	0	0	0	0	0	0	0	0	0	1	0	0	0	1	0	0	0	0	1	19.64	97.1	7.423
885	384	1	200709304	2020052264	0	1	56	0	0	0	0	0	0	0	1	0	0	0	0	0	1	0	0	0	0	0	0	0	0	0	1	0	0	0	0	0	1	1	0	0	1	0	0	0	0	0	10.85	97.1	7.423
898	527	0	200901103	2020069365	0	1	61	0	0	0	0	0	0	0	0	0	0	0	0	0	1	0	0	0	0	0	0	0	0	0	1	0	0	0	0	0	0	0	0	1	1	0	0	1	0	0	7.59	97.1	7.423
991	742	1	210510302	2021045694	0	1	67	0	0	0	0	0	0	0	0	0	0	0	0	0	1	0	0	0	0	0	0	0	0	0	1	0	0	0	0	0	0	0	0	1	1	0	0	1	0	0	6.39	97.1	7.423
1006	49	1	210603305	2021053217	1	1	30	0	0	0	0	0	0	0	0	1	0	0	0	0	1	0	0	0	0	0	0	0	0	0	1	0	0	0	0	0	1	0	0	0	1	0	0	0	0	0	4.28	97.1	7.423
1037	222	1	210827313	2021080117	0	0	49	0	0	0	0	0	0	0	0	0	0	0	0	0	1	0	0	0	0	0	0	0	0	0	0	0	0	0	0	0	0	0	0	1	1	0	0	1	0	0	4.76	97.1	7.423
1101	664	1	220203315	2022011322	0	1	65	0	0	0	0	0	0	0	0	1	0	1	0	0	0	0	0	0	0	0	0	0	0	0	0	0	0	0	0	0	0	0	0	1	1	0	0	0	0	0	32.13	97.1	7.423
1109	307	0	220306101	2022018757	0	1	53	0	0	0	0	0	0	0	0	1	0	0	0	0	1	0	0	0	0	0	0	0	0	0	1	0	0	0	0	0	1	0	0	0	1	0	0	0	0	0	10.18	97.1	7.423
1181	508	1	221012303	2022105050	1	1	60	0	0	0	0	0	0	0	0	0	0	0	0	0	1	0	0	0	0	0	0	0	0	0	1	0	0	0	0	0	1	0	0	0	1	0	0	0	0	0	4.98	97.1	7.423
1201	759	1	221228314	2022135920	1	1	67	1	0	0	0	0	0	0	0	0	0	0	0	0	1	0	0	0	0	0	0	0	0	0	1	0	0	0	0	0	0	0	0	1	1	0	0	0	0	1	8.34	97.1	7.423
1202	760	0	221228586	2022135920	1	1	67	1	0	0	0	0	0	0	0	0	0	0	0	0	1	0	0	0	0	0	0	0	0	0	1	0	0	0	0	0	0	0	0	1	1	0	0	0	0	1	8.34	97.1	7.423
1242	60	0	230213305	2023017430	0	1	32	0	0	0	0	0	0	0	0	0	0	0	0	0	0	1	0	0	0	0	0	0	0	0	0	0	0	0	0	0	0	0	0	0	1	0	0	1	0	0	7.58	97.1	7.423
1288	315	1	230523325	2023061412	1	0	53	0	0	0	0	0	0	0	0	0	0	0	0	0	0	1	0	0	0	0	0	0	0	0	0	0	0	0	0	0	0	0	0	1	1	0	0	0	0	0	8.26	97.1	7.423
1297	262	1	230606332	2023069014	0	0	51	0	0	0	0	0	0	0	0	0	0	0	0	0	1	0	0	0	0	0	0	0	1	0	0	0	0	0	0	0	0	0	0	1	1	0	0	0	0	0	25.11	97.1	7.423
1299	643	1	230608306	2023070723	0	0	64	0	0	0	0	0	0	0	0	0	0	0	0	0	1	1	1	0	0	0	0	0	0	0	0	0	0	0	0	0	1	1	0	0	1	0	0	0	0	0	29.16	97.1	7.423
1322	1351	1	240109307	2023161346	1	0	90	1	0	0	0	0	0	0	0	1	0	0	0	0	1	0	0	0	0	0	0	0	0	0	0	0	0	0	0	0	1	0	0	0	1	0	0	0	0	1	10.39	97.1	7.423
1340	848	1	240415301	2024016542	0	1	69	0	0	0	0	0	0	0	0	0	0	0	0	0	1	0	0	0	0	1	0	0	0	0	1	0	0	0	0	0	0	0	0	1	1	0	0	1	0	1	24.11	97.1	7.423
1370	609	1	240419328	2024050156	0	1	63	0	0	0	0	0	0	0	1	0	0	0	0	0	1	0	0	0	0	0	0	0	0	0	0	0	0	0	0	0	0	0	0	0	1	0	0	0	0	1	10.76	97.1	7.423
1375	850	1	240504328	2024057638	1	1	69	0	0	0	0	0	0	0	0	0	0	0	0	0	1	0	0	0	0	0	0	0	0	0	1	0	0	0	0	0	0	0	0	0	1	0	0	0	0	1	9.18	97.1	7.423
1	1381	1	210818311	2021083882	0	1	101	1	1	0	0	0	0	1	0	0	0	0	0	0	1	0	0	0	0	0	0	0	0	0	0	0	0	0	0	0	0	1	1	0	1	0	1	0	0	1	7.68	99.2	7.538
8	1200	1	190502009	2019030864	0	1	81	1	1	0	0	0	0	1	0	0	0	0	0	0	1	0	0	0	0	0	0	0	0	1	0	1	0	0	0	0	0	0	0	1	1	0	1	1	0	1	25.85	95.5	7.221
27	1011	1	220711301	2022061109	1	1	74	1	1	0	0	1	0	0	0	1	0	0	0	0	1	0	0	0	0	0	0	0	0	0	1	0	0	0	0	0	1	1	0	0	1	0	1	0	0	1	12.74	95.5	7.312
37	1353	1	240327319	2024030205	0	1	90	0	1	0	0	0	0	1	0	0	0	0	0	0	1	0	1	0	0	0	0	0	0	1	0	0	0	1	0	0	0	0	0	0	1	0	1	0	0	1	6.785	93.2	7.358
68	1331	1	210914331	2021093586	0	1	88	1	1	0	0	0	0	0	0	1	0	0	0	0	1	0	1	0	0	0	1	0	0	0	0	0	0	0	0	0	1	0	0	0	1	0	1	1	0	1	9.98	97.9	7.337
75	920	1	200623104	2020039434	1	1	72	1	1	0	0	0	0	0	0	1	0	0	0	0	1	0	0	0	0	0	1	0	0	0	0	0	0	0	0	0	0	0	0	1	1	0	1	0	0	0	7.31	96.7	7.298
80	1103	1	200112002	2020002623	0	1	77	1	1	0	0	0	0	0	0	0	0	0	0	0	1	0	0	0	0	0	0	0	0	0	0	0	0	0	0	0	0	0	0	0	1	0	1	0	0	1	14.74	96.7	7.449
103	349	1	190615016	2019042108	0	1	55	0	1	0	0	0	0	0	1	1	1	0	0	0	1	0	0	0	0	0	0	0	0	0	1	0	0	0	0	0	1	1	0	0	1	0	1	0	0	1	6.1	91.4	7.44
104	167	1	220701336	2022060967	0	1	45	1	1	0	0	1	0	1	1	1	0	0	0	0	0	0	0	0	1	0	0	0	0	0	1	0	0	0	0	0	1	0	0	0	1	0	1	0	0	1	11.52	95.6	7.28
126	1373	1	200213109	2020010770	0	1	94	0	1	0	0	1	0	0	0	1	0	0	0	0	1	0	0	0	0	0	0	0	0	0	0	0	0	1	0	0	1	1	0	0	1	0	1	0	0	1	28.41	97.1	7.423
164	1290	1	220122303	2022006934	0	1	85	0	1	0	0	1	0	1	0	1	0	0	0	0	1	0	0	0	0	0	1	0	0	0	0	0	0	0	0	0	0	0	0	0	1	0	1	0	0	1	17.76	97.1	7.423
234	1384	1	210924119	2021093489	0	1	101	0	1	0	0	0	0	1	0	0	0	0	0	0	1	0	0	0	0	0	0	0	0	1	0	0	0	0	0	0	0	1	0	1	1	0	0	0	0	1	5.11	90	7.484
235	1382	0	210913338	2021093489	0	1	101	0	1	0	0	0	0	1	0	0	0	0	0	0	1	0	0	0	0	0	0	0	0	1	0	0	0	0	0	0	0	1	0	1	1	0	0	0	0	1	5.11	90	7.484
236	1383	0	210913338	2021093489	0	1	101	0	1	0	0	0	0	1	0	0	0	0	0	0	1	0	0	0	0	0	0	0	0	1	0	0	0	0	0	0	0	1	0	1	1	0	0	0	0	1	5.11	90	7.484
238	962	1	200723402	2020043474	1	0	73	1	1	0	0	0	0	1	0	0	0	0	0	0	1	0	0	0	0	0	0	0	0	1	1	0	0	0	0	0	1	0	0	1	1	0	0	0	0	1	20.06	98.2	7.362
242	788	1	210830310	2021088552	0	1	68	0	1	0	0	0	0	0	0	0	0	0	0	0	1	0	0	0	0	0	0	0	0	0	0	0	0	0	0	0	0	0	0	0	1	0	0	1	0	1	19.41	98	7.304
270	1161	0	220327307	2022029465	0	1	79	0	1	0	0	0	0	1	0	0	0	0	0	0	1	0	0	0	0	0	0	0	0	1	0	0	0	0	0	0	0	0	0	0	1	0	0	0	0	1	30.86	99	7.498
288	575	0	230328301	2023037309	0	1	62	1	1	0	0	0	0	0	0	1	0	0	0	0	1	0	0	0	0	0	0	0	0	1	1	0	0	0	0	0	1	0	0	1	1	0	0	1	0	1	4.02	94.9	7.389
298	1120	1	240412303	2024030279	1	0	77	1	1	0	0	0	0	1	0	0	0	0	0	0	1	0	0	0	0	0	0	0	0	0	1	0	0	0	0	0	0	0	0	0	1	0	0	0	0	1	9.87	73.9	7.127
308	884	1	240218350	2024007478	1	0	70	1	1	0	0	0	0	0	0	0	0	0	0	0	1	1	0	0	0	0	0	0	0	0	1	0	0	0	0	0	1	0	0	1	1	0	0	0	0	0	5.62	98.9	7.495
340	66	0	190405007	2019025268	1	1	34	1	1	0	0	0	0	0	0	0	0	0	0	0	1	1	0	0	0	0	0	0	0	0	1	0	0	0	0	0	1	0	0	1	1	0	0	0	1	1	6.04	93.2	7.427
351	766	1	230418307	2023026134	1	0	67	0	1	0	0	1	0	0	0	0	0	0	0	0	1	0	0	0	0	0	0	0	0	0	1	0	0	0	0	0	0	0	0	0	1	0	0	0	0	0	21.21	99.7	7.429
371	839	1	220913110	2022095531	0	1	69	1	1	0	0	0	0	0	0	0	0	0	0	0	1	0	0	0	0	0	0	0	0	0	0	0	1	0	0	0	1	1	0	0	1	0	0	1	0	1	23.82	85.6	7.292
380	93	1	210914305	2021094363	0	1	38	1	1	0	0	0	0	0	0	0	0	0	0	0	1	0	0	0	0	0	0	0	0	0	0	0	0	0	0	1	0	0	0	1	1	0	0	0	0	1	6.785	98.5	7.39
389	723	0	190127016	2019003184	1	1	67	1	1	0	0	1	0	0	0	1	0	0	0	0	1	0	1	0	0	0	0	0	0	1	0	0	0	0	0	0	1	1	0	0	1	0	0	0	0	1	15.85	89.5	7.466
441	423	1	211124102	2021119616	0	1	57	0	1	0	0	0	0	0	1	0	0	0	0	0	1	0	0	0	0	0	0	0	0	0	1	0	0	0	0	0	1	1	0	0	1	0	0	1	0	1	16.47	95.8	7.453
502	514	1	230622140	2023043698	1	0	60	0	1	0	0	0	0	0	0	0	0	0	0	0	1	0	0	0	0	0	0	0	0	0	1	0	0	0	0	0	1	0	0	0	1	0	0	0	1	0	4.04	98.4	7.408
503	513	0	230515303	2023043698	1	0	60	0	1	0	0	0	0	0	0	0	0	0	0	0	1	0	0	0	0	0	0	0	0	0	1	0	0	0	0	0	1	0	0	0	1	0	0	0	1	0	4.04	98.4	7.408
530	1311	1	240124301	2024009286	0	0	86	0	1	0	0	0	0	1	0	1	0	0	0	0	1	0	1	0	0	0	0	0	0	0	1	0	0	0	0	0	1	1	0	1	1	0	0	0	0	1	6.785	99.6	7.563
538	452	1	230419111	2023027312	0	1	58	1	1	0	0	1	1	1	0	0	0	0	0	0	1	1	1	0	0	1	0	0	0	0	0	0	0	0	0	1	1	0	0	1	1	0	0	0	0	0	7.76	30.3	7.264
570	816	0	230621311	2023070016	1	1	68	1	1	0	0	0	0	0	0	0	0	0	0	0	1	0	1	0	0	0	0	0	0	0	0	0	0	0	0	0	1	0	0	0	1	0	0	0	0	1	14.14	91.9	7.36
576	1320	0	220130314	2022000077	0	1	87	0	1	0	0	0	0	1	0	0	0	0	0	0	1	0	0	0	0	0	0	0	0	0	1	0	0	0	0	0	1	0	0	1	1	0	0	1	0	1	11.22	80.5	7.418
590	51	1	240326308	2024037123	0	1	31	1	1	0	0	0	0	0	0	1	0	0	0	0	1	0	0	0	0	0	0	0	0	0	0	0	0	0	0	0	0	0	0	1	1	0	0	0	0	1	6.785	99.8	7.437
605	840	1	230113303	2023001445	0	1	69	1	1	0	0	0	0	0	0	1	0	0	0	0	1	0	1	0	0	0	0	0	0	0	0	0	0	0	0	0	0	1	0	0	1	0	0	0	0	1	26.89	96.7	7.355
607	1276	1	201203139	2020102139	1	1	84	1	1	0	0	0	0	0	0	1	0	0	0	0	1	0	1	0	0	0	1	0	0	0	0	0	0	0	0	0	0	0	0	0	1	0	0	0	0	1	10.4	91.5	7.41
613	1368	1	230111312	2022138443	0	1	92	0	1	0	0	0	0	0	0	0	0	0	0	0	1	0	0	0	0	0	0	0	0	1	0	0	0	0	0	0	1	1	0	0	1	0	0	1	0	1	15.9	93.8	7.337
649	169	1	230412306	2023044756	0	1	45	1	1	0	0	0	0	0	0	0	0	0	0	0	1	0	0	0	0	0	0	0	0	1	0	0	0	0	0	0	0	0	0	0	1	0	0	0	0	1	16.14	97.9	7.362
656	833	0	211007304	2021099085	0	1	69	0	1	0	0	0	0	0	0	0	0	0	0	0	1	0	0	0	0	0	0	0	0	0	1	0	0	0	0	0	1	0	0	0	1	0	0	0	0	1	19.96	98.1	7.38
663	1291	1	230318101	2023033434	0	0	85	1	1	0	0	0	0	1	0	1	0	0	0	0	1	0	1	0	0	1	0	0	0	1	0	0	0	1	0	0	1	0	0	1	1	0	0	1	0	0	6.785	94.2	7.378
668	244	0	240117320	2023136197	1	1	50	0	1	0	0	1	0	0	0	1	0	0	0	0	1	0	0	0	0	0	0	0	0	0	1	0	0	0	0	0	1	1	0	0	1	0	0	0	0	0	22.94	98.9	7.334
671	436	1	190127014	2019004121	0	0	58	0	1	0	0	0	0	0	0	0	0	0	0	0	1	1	1	0	0	0	0	0	0	0	0	0	0	0	0	0	0	1	1	0	1	0	0	0	0	1	4.61	96.2	7.418
677	1225	0	200720115	2020051747	0	1	82	0	1	0	0	0	0	1	0	0	0	0	0	0	1	0	0	0	0	0	1	0	0	1	0	0	0	1	0	0	0	0	0	1	1	0	0	0	0	0	9.67	95.5	7.462
687	2	1	220227414	2022008812	0	0	20	1	1	0	0	1	0	0	0	0	0	0	0	0	1	0	0	0	0	0	1	0	0	0	0	0	0	0	0	0	0	0	0	0	1	0	0	0	0	1	15.69	94.3	7.237
695	1379	1	230208329	2022138889	0	1	99	0	1	0	0	0	0	1	0	0	0	0	0	0	1	0	1	0	0	0	0	0	0	1	0	0	0	0	0	0	0	1	1	1	1	0	0	1	0	1	7.1	85.8	7.4
696	14	0	240317317	2024033313	0	0	24	1	1	0	0	1	0	0	0	0	0	0	0	0	1	0	0	0	0	0	0	0	0	0	0	0	0	0	0	0	0	0	0	0	1	0	0	0	0	1	5.86	99	7.231
703	1376	1	230209308	2023014423	0	1	94	0	1	0	0	0	0	0	0	0	0	0	0	0	1	0	0	0	0	0	0	0	0	1	0	0	0	0	0	0	1	1	0	0	1	0	0	1	0	1	18.06	98	7.251
708	1220	1	240401332	2024038991	0	1	81	1	1	0	0	0	0	0	0	1	0	0	0	0	1	0	1	0	1	0	0	0	0	1	1	0	0	0	0	0	1	1	0	0	1	0	0	0	0	1	12.15	79.4	7.275
713	1177	0	190510014	2019043036	0	1	80	1	1	0	0	0	0	0	0	0	0	0	0	0	1	1	0	0	0	0	0	0	0	1	0	0	0	1	0	0	1	1	0	0	1	0	0	0	0	0	12.71	100.1	7.301
724	1119	0	240127321	2024005319	0	1	77	0	1	0	0	0	0	0	0	1	0	0	0	0	1	0	0	0	0	0	0	0	0	0	1	0	0	0	0	0	1	1	0	0	1	0	0	0	0	1	7.16	100	7.424
731	407	1	240420312	2024046268	1	1	56	1	1	0	0	1	0	1	0	0	0	0	0	0	1	0	0	0	0	0	1	0	0	0	0	0	0	0	0	0	0	1	0	0	1	0	0	0	0	1	6.785	99.7	7.355
739	226	0	220828329	2022087014	0	1	49	1	1	0	0	0	0	1	0	0	0	0	0	0	1	0	0	0	0	0	1	0	0	0	0	0	0	0	0	0	0	0	0	1	1	0	0	0	0	0	6.785	99.5	7.385
743	993	0	190215007	2019008301	0	1	74	1	1	0	0	0	0	0	0	1	0	0	0	0	1	0	0	0	0	0	0	0	0	0	0	1	0	0	0	0	0	0	0	0	1	0	0	0	0	1	63.29	97.9	7.373
759	1216	1	230101110	2022138596	0	1	81	0	1	0	0	0	0	1	0	0	0	0	0	0	1	0	1	0	0	0	0	0	0	0	0	0	0	0	0	0	1	1	1	1	1	0	0	1	0	1	6.785	95.6	7.313
760	1217	1	230101110	2022138596	0	1	81	0	1	0	0	0	0	1	0	0	0	0	0	0	1	0	1	0	0	0	0	0	0	0	0	0	0	0	0	0	1	1	1	1	1	0	0	1	0	1	6.785	95.6	7.313
808	88	1	190607103	2019052720	1	1	37	1	1	0	0	0	0	0	0	0	0	0	0	0	1	0	0	0	0	0	0	0	0	0	1	0	0	0	0	0	1	1	0	1	1	0	0	0	0	0	5.28	97.1	7.423
815	288	0	190704009	2019056083	0	1	53	1	1	0	0	0	0	0	0	0	0	0	0	0	0	0	0	0	1	1	0	0	0	0	1	0	0	0	0	0	1	0	0	1	1	0	0	0	0	1	8.58	97.1	7.423
850	1180	1	200213106	2020010792	0	0	80	1	1	0	0	0	0	0	0	1	0	0	0	0	0	0	0	0	0	0	0	0	0	0	0	1	0	0	0	1	0	0	0	0	1	0	0	0	0	1	7.82	97.1	7.423
859	777	1	200327006	2020018514	0	0	68	0	1	0	0	0	0	0	0	0	0	0	0	0	1	0	0	0	0	0	0	0	0	0	1	0	0	0	0	0	1	0	0	0	1	0	0	0	0	0	11.31	97.1	7.423
876	1154	1	200620112	2020042004	0	1	79	0	1	0	0	0	0	0	0	0	0	0	0	0	1	0	0	0	0	0	0	0	0	0	0	0	0	0	0	0	0	0	0	0	1	0	0	0	0	1	9.91	97.1	7.423
880	826	1	200806142	2020048171	0	1	69	1	1	0	0	0	0	1	0	0	0	0	0	0	0	0	1	0	0	0	0	0	0	0	1	0	0	0	0	0	1	0	0	1	1	0	0	1	0	0	16.21	97.1	7.423
901	1203	1	200907318	2020070090	0	1	81	1	1	0	0	1	0	0	0	1	0	0	0	0	0	1	1	0	0	0	0	0	0	1	0	1	0	1	0	0	1	0	0	0	1	0	0	0	0	1	30.19	97.1	7.423
907	416	1	200924129	2020079895	1	1	57	1	1	0	0	1	0	0	0	1	0	0	0	0	1	0	0	0	0	0	0	0	0	0	1	0	0	0	0	0	1	0	0	0	1	0	0	0	0	1	6.28	97.1	7.423
925	54	0	201223330	2020110628	1	1	32	1	1	0	0	1	0	0	0	0	0	0	0	0	0	0	1	0	0	0	0	0	0	0	1	0	0	0	0	0	1	0	0	1	1	0	0	0	0	0	11.99	97.1	7.423
927	139	1	210122326	2020111905	1	1	43	0	1	0	0	0	0	0	0	0	0	0	0	0	1	0	0	0	0	0	0	0	0	0	1	0	0	0	0	0	1	0	0	0	1	0	0	0	0	0	10.26	97.1	7.423
936	295	0	210210313	2020115430	0	0	53	0	1	0	0	0	0	0	1	1	0	0	0	0	1	0	0	0	0	0	0	0	0	0	1	0	0	0	0	0	0	0	0	1	1	0	0	0	1	0	5.1	97.1	7.423
980	969	1	210417338	2021037223	0	0	73	0	1	0	0	0	0	0	0	0	0	0	0	0	0	0	1	0	0	0	0	0	0	0	0	0	0	0	0	0	0	0	0	0	1	0	0	0	0	1	41.18	97.1	7.423
1099	1132	1	220205112	2022005747	0	1	78	0	1	0	0	1	0	0	0	0	0	0	0	0	0	0	0	0	0	0	0	0	0	0	0	0	0	0	0	0	0	0	0	0	1	0	0	0	0	1	17.76	97.1	7.423
1112	667	1	220326118	2022022386	1	1	65	0	1	0	0	0	0	0	0	0	0	0	0	0	1	1	0	0	0	0	0	0	0	1	0	0	0	0	0	0	1	1	0	1	1	0	0	0	0	1	23.56	97.1	7.423
1127	1211	1	220707308	2022047218	1	0	81	1	1	0	0	1	0	1	0	1	0	0	0	0	1	0	0	0	0	0	0	0	0	0	0	0	0	0	0	0	0	0	0	0	1	0	0	0	0	1	6.51	97.1	7.423
1169	570	1	220831339	2022088656	1	1	62	1	1	0	0	1	0	1	0	0	0	0	0	0	1	0	1	0	0	0	0	0	0	1	0	0	0	0	0	0	1	0	0	0	1	0	0	0	0	1	4.15	97.1	7.423
1192	1234	1	221224106	2022121792	0	0	82	1	1	0	0	0	0	1	0	1	0	0	0	0	1	0	1	0	0	0	0	0	0	0	0	0	0	1	0	0	1	0	0	1	1	0	0	0	0	1	7.99	97.1	7.423
1213	485	1	221231312	2022138417	0	0	59	1	1	0	0	1	0	0	0	0	0	0	0	0	1	1	0	0	0	0	0	0	0	0	1	0	0	0	0	0	0	1	1	0	1	0	0	0	0	1	41.93	97.1	7.423
1214	486	0	221231312	2022138417	0	0	59	1	1	0	0	1	0	0	0	0	0	0	0	0	1	1	0	0	0	0	0	0	0	0	1	0	0	0	0	0	0	1	1	0	1	0	0	0	0	1	41.93	97.1	7.423
1256	1090	0	230405305	2023028969	0	0	76	1	1	0	0	1	0	0	0	0	0	0	0	0	1	0	0	0	0	0	0	0	0	0	1	0	0	0	0	0	0	0	0	1	1	0	0	0	0	1	34.34	97.1	7.423
1265	206	1	230504305	2023039948	1	1	48	0	1	0	0	1	0	0	0	0	0	0	0	0	1	0	0	0	0	0	0	0	0	0	0	0	0	0	0	0	0	0	0	0	1	0	0	0	0	1	25.04	97.1	7.423
1272	880	1	230413302	2023042850	1	1	70	0	1	0	0	1	0	0	0	1	0	0	0	0	0	0	1	0	0	0	0	0	0	1	0	0	1	0	0	0	0	0	0	1	1	0	0	0	0	1	15	97.1	7.423
1323	1022	0	240124315	2023164781	0	0	74	0	1	0	0	0	0	0	1	0	0	0	0	0	1	1	0	0	0	0	0	0	0	0	0	0	0	0	0	0	0	1	0	0	1	0	0	0	0	1	47.43	97.1	7.423
7	995	0	200624307	2020023434	0	1	74	1	1	1	0	1	0	1	0	1	0	0	0	0	1	0	0	0	0	0	1	0	0	0	0	0	0	0	0	0	0	0	0	1	1	0	1	0	0	1	13.89	96.2	7.477
41	1170	0	230317326	2023028472	1	0	79	1	1	1	0	1	0	0	0	1	0	0	0	0	1	0	0	0	1	0	1	0	0	0	0	0	0	0	0	0	0	0	0	1	1	0	1	0	0	1	5.65	94.6	7.386
203	682	1	230528313	2023065016	0	1	65	1	1	1	0	0	1	1	0	1	0	0	0	0	1	0	0	0	0	0	0	0	0	0	0	0	0	0	0	0	0	0	0	1	1	0	1	0	0	1	10.28	97.1	7.423
287	576	1	230327305	2023037309	0	1	62	1	1	1	0	0	0	0	1	1	0	0	0	0	1	0	0	0	0	0	0	0	0	1	1	0	0	0	0	0	1	0	0	1	1	0	0	1	0	1	4.02	94.9	7.389
1267	983	1	230509312	2023040275	1	1	73	1	1	1	0	0	0	1	0	1	0	0	0	0	1	0	0	0	0	0	0	0	0	0	1	0	0	0	0	0	0	0	0	0	1	0	0	1	0	1	4.94	97.1	7.423
1268	984	0	230509311	2023040275	1	1	73	1	1	1	0	0	0	1	0	1	0	0	0	0	1	0	0	0	0	0	0	0	0	0	1	0	0	0	0	0	0	0	0	0	1	0	0	1	0	1	4.94	97.1	7.423
87	417	0	201218305	2020103453	0	1	57	0	0	0	1	1	0	0	0	0	0	0	0	0	1	0	0	0	0	0	0	0	0	0	0	0	0	0	0	0	0	0	0	0	1	0	1	0	0	0	22.44	93.4	7.394
142	89	1	210203308	2021007513	0	1	37	0	0	0	1	1	0	0	0	1	0	0	0	0	1	0	0	0	0	0	0	0	0	0	1	0	0	0	0	0	0	0	0	1	1	0	1	0	1	0	4.6	97.1	7.423
179	59	1	221231340	2022130949	1	1	32	1	0	0	1	1	0	0	0	0	0	0	0	0	1	1	0	0	0	0	1	0	0	0	0	0	0	0	0	0	0	0	0	1	1	0	1	0	0	1	14.1	97.1	7.423
180	58	1	221225309	2022130949	1	1	32	1	0	0	1	1	0	0	0	0	0	0	0	0	1	1	0	0	0	0	1	0	0	0	0	0	0	0	0	0	0	0	0	1	1	0	1	0	0	1	14.1	97.1	7.423
787	1099	0	190217209	2019011689	0	0	77	1	0	0	1	0	0	0	0	0	0	0	0	0	1	0	0	0	0	0	0	0	0	1	0	0	1	0	0	0	0	0	0	1	1	0	0	0	0	1	18.2	97.1	7.423
1143	595	1	220726304	2022069563	1	1	63	0	0	0	1	1	0	0	0	1	0	0	0	0	0	0	0	0	0	1	0	1	0	0	1	0	0	0	0	0	1	0	0	1	1	0	0	0	0	1	22.59	97.1	7.423
1223	369	0	230203306	2023006050	0	1	55	0	0	0	1	0	0	0	0	0	0	0	0	0	0	0	0	0	0	0	0	0	0	0	0	0	0	0	0	0	0	0	0	1	1	0	0	0	0	0	12.95	97.1	7.423
2	1083	0	220220317	2022000732	0	1	76	1	1	0	1	1	0	0	0	1	0	0	0	0	1	0	1	0	0	0	0	0	0	0	0	0	1	0	0	0	1	0	0	0	1	0	1	0	0	1	15.51	94.6	7.298
38	843	0	230204306	2023007809	0	1	69	1	1	0	1	0	0	0	0	0	0	0	0	0	0	0	1	0	0	0	0	0	0	0	0	0	0	0	0	0	1	1	0	1	1	0	1	1	0	1	6.59	91.7	7.413
55	1140	1	230218302	2023010699	1	1	78	1	1	0	1	0	0	1	0	1	0	0	0	0	0	0	0	0	0	1	0	0	0	1	0	0	0	1	0	0	0	0	0	1	1	0	1	0	0	0	18.81	96.6	7.408
115	1176	1	190106012	2018113454	0	1	80	0	1	0	1	0	0	0	0	1	0	0	0	0	1	0	1	0	0	0	0	0	0	0	1	0	0	1	0	0	1	0	0	0	1	0	1	0	0	1	23.48	97.1	7.423
129	734	0	200908116	2020066271	1	1	67	1	1	0	1	0	0	1	0	1	0	0	0	0	0	0	1	0	0	0	0	0	0	0	0	0	0	0	0	0	0	1	0	0	1	0	1	0	0	1	10.59	97.1	7.423
218	819	1	240204306	2024015175	0	1	68	1	1	0	1	0	0	0	0	1	0	0	0	0	1	0	0	0	0	0	0	0	0	0	0	0	0	0	0	0	0	0	0	0	1	0	1	0	0	1	22.16	97.1	7.423
420	1017	1	230109306	2022136593	1	0	74	1	1	0	1	0	0	0	0	0	0	0	0	0	1	0	0	0	0	0	0	0	0	0	0	0	0	0	0	0	1	0	0	0	1	0	0	0	0	1	5.12	66.3	7.425
440	1229	0	210712330	2021057666	0	0	82	0	1	0	1	1	0	0	0	1	0	0	0	0	1	0	0	0	0	0	0	0	0	0	1	0	0	0	0	0	1	1	0	0	1	0	0	0	0	0	9.83	93.7	7.435
586	605	1	240105307	2023161441	0	1	63	1	1	0	1	0	0	0	0	0	0	0	0	0	1	1	0	0	0	0	0	0	0	1	0	0	0	1	0	0	0	0	0	0	1	0	0	1	0	1	11.09	97.2	7.416
646	1196	0	230610310	2023063572	0	0	80	1	1	0	1	0	0	0	0	1	0	0	0	0	1	0	0	0	1	0	0	0	0	0	1	0	0	0	0	0	0	0	0	1	1	0	0	0	0	1	35.91	96.5	7.401
683	1165	1	221209322	2022127506	1	1	79	1	1	0	1	0	0	1	0	1	0	0	0	0	1	0	0	0	0	0	0	0	0	1	1	0	0	0	0	0	1	0	0	0	1	0	0	0	0	0	5.71	98.7	7.324
686	517	1	240501301	2024052009	0	0	60	1	1	0	1	0	0	0	0	1	0	0	0	0	1	0	0	0	0	1	0	0	0	1	0	0	0	0	0	0	1	0	0	1	1	0	0	0	0	1	7.77	96.5	7.381
701	1346	0	230103126	2022136109	0	1	89	1	1	0	1	0	0	0	0	1	0	0	0	0	1	0	0	0	0	0	0	0	0	0	1	0	0	0	0	0	0	1	0	0	1	0	0	0	0	1	10.19	90.6	7.413
710	1359	1	240421307	2024015432	0	1	91	1	1	0	1	0	0	0	0	0	0	0	0	0	1	1	1	0	0	0	0	0	0	1	0	0	0	0	0	0	1	0	0	0	1	0	0	1	0	0	9.05	97.4	7.344
728	885	0	240321310	2024029792	0	1	70	1	1	0	1	0	0	1	0	0	0	0	0	0	0	0	0	1	0	0	0	0	0	0	1	0	0	0	0	0	0	0	0	0	1	0	0	0	0	0	13.49	98.8	7.202
758	480	1	220722324	2022069100	0	1	59	0	1	0	1	1	0	1	0	1	0	0	0	0	1	0	0	0	0	1	0	0	0	0	1	0	0	0	0	0	0	0	0	1	1	0	0	0	0	1	6.785	99.2	7.467
786	287	1	190210109	2019008119	0	1	53	0	1	0	1	0	0	0	0	1	0	0	0	0	1	0	0	0	0	0	0	0	0	0	1	0	0	0	0	0	1	0	0	0	1	0	0	0	0	1	10	97.1	7.423
881	382	0	200710322	2020048752	0	1	56	0	1	0	1	1	0	0	0	1	0	0	0	0	1	0	0	0	0	0	0	0	0	0	1	0	0	0	0	0	0	0	0	0	1	0	0	0	0	0	6.51	97.1	7.423
909	556	0	200929126	2020080259	0	1	62	0	1	0	1	1	0	0	1	1	0	0	0	0	1	1	0	0	0	0	0	0	0	0	1	0	0	0	0	0	1	1	0	1	1	0	0	0	1	1	14.17	97.1	7.423
1009	298	1	210531302	2021054200	0	0	53	1	1	0	1	1	0	0	0	1	0	0	0	0	1	0	0	0	0	1	0	0	0	1	1	0	0	0	0	0	1	0	0	0	1	0	0	0	0	0	10.25	97.1	7.423
1047	1081	1	210920315	2021085354	0	1	76	0	1	0	1	0	0	1	0	0	0	0	0	0	0	1	1	0	0	1	0	0	0	1	1	0	0	1	1	0	1	1	0	0	1	0	0	0	0	0	12.58	97.1	7.423
1146	102	0	220812320	2022070526	1	0	39	0	1	0	1	1	0	0	0	0	0	0	0	0	1	0	0	0	0	0	0	0	0	0	1	0	0	0	0	1	1	0	0	1	1	0	0	0	1	0	4.69	97.1	7.423
1185	977	0	221111301	2022111827	1	1	73	1	1	0	1	1	0	1	0	0	0	0	0	0	0	0	0	0	0	0	0	0	0	1	0	0	0	0	0	0	1	0	0	1	1	0	0	0	0	0	19.51	97.1	7.423
1200	572	1	221227302	2022133557	0	0	62	1	1	0	1	0	0	0	0	1	0	0	0	0	1	0	0	0	0	1	0	0	0	0	1	0	0	0	0	0	1	0	0	1	1	0	0	0	0	1	9	97.1	7.423
1334	456	1	240223306	2024008875	0	0	58	1	1	0	1	0	1	0	0	0	0	0	0	0	1	0	0	0	0	1	0	0	0	1	0	0	0	0	0	0	1	0	0	0	1	0	0	0	0	1	9.63	97.1	7.423
1372	408	0	240428319	2024056037	0	0	56	1	1	0	1	1	0	0	0	1	0	0	0	0	1	0	0	0	0	0	0	0	0	0	1	0	0	0	0	0	1	1	0	0	1	0	0	0	0	1	20.19	97.1	7.423
1383	1175	1	240520324	2024066872	0	1	79	1	1	0	1	0	0	0	0	1	0	0	0	0	1	0	1	0	0	1	0	0	0	1	1	0	0	0	0	0	1	0	0	0	1	0	0	1	0	1	20.38	97.1	7.423
4	1198	0	240117314	2023161955	0	1	80	1	1	1	1	0	0	0	0	1	0	0	0	0	1	0	0	0	0	0	0	0	0	0	0	0	1	0	0	0	0	0	0	0	1	0	1	1	0	1	34.34	100.1	7.324
6	1329	1	210904310	2021080454	0	1	88	1	1	1	1	0	0	0	0	1	0	0	0	0	1	0	1	0	0	0	1	0	0	0	0	0	0	0	0	0	1	0	0	0	1	0	1	1	0	1	7.51	97	7.448
71	1375	0	210717347	2021055241	0	0	94	1	1	1	1	1	0	1	0	1	0	0	0	0	1	0	1	0	1	0	0	0	0	1	1	0	0	1	0	0	1	0	0	0	1	0	1	1	0	1	33.12	94.9	7.388
79	1208	0	210607305	2021052619	0	1	81	1	1	1	1	1	0	0	1	1	0	0	0	0	1	0	1	0	0	1	1	0	0	1	1	0	0	0	0	0	0	0	0	0	1	0	1	1	0	1	9.66	97.8	7.371
154	474	1	210913302	2021090167	0	1	59	0	1	1	1	1	0	0	1	1	0	0	0	0	1	0	0	0	0	0	1	0	0	0	1	0	0	0	0	1	1	1	0	0	1	0	1	0	0	1	11.66	97.1	7.423
200	986	1	230602110	2023049393	0	0	73	1	1	1	1	0	0	0	1	1	0	0	0	0	1	0	0	0	0	0	0	0	0	1	1	0	0	0	0	0	0	0	0	1	1	0	1	1	0	1	7.34	97.1	7.423
733	898	1	210524306	2021049187	1	1	71	1	1	1	1	0	0	0	1	1	0	0	0	0	1	0	0	0	0	0	0	0	0	0	1	0	0	0	0	0	0	0	0	0	1	0	0	0	1	1	6.82	99.8	7.511
778	888	0	190215112	2018105823	1	1	71	1	1	1	1	1	0	0	0	1	0	0	0	0	1	0	0	0	0	0	0	0	0	0	0	0	0	0	0	0	1	0	0	0	1	0	0	0	1	1	4.44	97.1	7.423
740	954	1	240520304	2024066013	0	0	72	0	0	0	0	0	0	0	0	0	0	0	0	1	1	0	0	0	0	0	0	0	0	0	0	0	0	0	0	0	0	1	0	0	1	0	0	1	0	0	21.89	94.7	7.411
209	1117	1	230629106	2023078383	1	0	77	1	1	0	0	0	0	0	0	0	0	0	0	1	1	1	0	0	0	0	0	0	0	0	0	0	0	0	0	0	0	0	0	0	1	0	1	1	0	1	11.22	97.1	7.423
455	1055	1	240430338	2024047027	1	0	75	1	1	0	0	0	0	0	0	1	0	0	0	1	1	0	0	0	0	0	0	0	0	0	0	0	0	0	0	0	0	0	0	1	1	0	0	0	0	1	2.28	97	7.454
190	677	1	230125303	2023005317	1	1	65	1	1	1	0	1	0	0	1	1	0	0	0	1	1	0	0	0	0	0	0	0	0	0	1	0	0	0	0	0	1	0	0	0	1	0	1	0	1	1	12.95	97.1	7.423
72	1282	1	230712359	2023079713	1	1	84	1	1	0	1	1	0	0	0	1	0	0	0	1	1	0	0	0	0	0	0	1	0	0	0	0	0	0	0	0	0	0	0	0	1	0	1	0	0	1	7.05	79.9	7.474
73	1281	1	230711120	2023079713	1	1	84	1	1	0	1	1	0	0	0	1	0	0	0	1	0	1	0	0	0	0	0	1	0	0	0	0	0	0	0	0	0	0	0	0	1	0	1	0	0	1	7.05	79.9	7.474
99	1071	1	210402311	2021028008	0	0	76	1	1	0	1	0	0	0	0	1	0	0	0	1	1	0	0	0	0	0	0	0	0	0	0	0	0	0	0	0	1	0	0	1	1	0	1	0	0	0	18.84	95.8	7.355
146	1228	1	210209313	2021013110	0	0	82	0	1	0	1	1	0	0	0	1	0	0	0	1	1	0	0	0	0	0	0	0	0	0	0	0	0	0	0	1	0	0	0	0	1	0	1	0	0	1	50.39	97.1	7.423
13	906	0	220923343	2022102493	0	0	71	0	0	0	0	0	0	1	0	0	0	0	0	0	0	1	0	0	0	0	0	0	0	1	1	0	0	0	0	0	0	0	0	0	0	1	1	1	0	0	4.86	76.3	7.423
69	1032	1	200803302	2020043310	0	0	75	0	0	0	0	0	0	0	0	1	0	0	0	0	0	0	0	0	0	0	0	0	0	0	1	0	0	0	0	0	0	1	0	0	0	1	1	0	0	0	5.79	94.4	7.416
74	1227	1	210124326	2021004749	1	0	82	0	0	0	0	0	0	0	0	0	0	0	1	0	1	0	0	0	0	0	0	0	0	0	1	0	0	1	0	0	1	0	0	0	0	1	1	0	0	1	11.28	92.9	7.427
98	195	1	240515350	2024062411	0	0	47	0	0	0	0	0	0	1	0	0	0	0	0	0	1	0	0	0	0	0	0	0	0	0	0	0	0	0	0	0	1	1	1	0	0	1	1	0	0	0	5.67	99.3	7.425
110	893	1	200626412	2020044355	0	0	71	0	0	0	0	0	0	0	0	0	0	0	0	0	1	0	0	0	0	0	0	0	1	1	0	0	0	0	0	0	0	1	1	0	0	1	1	1	0	0	31.65	99	7.32
132	735	0	200925321	2020075235	0	1	67	0	0	0	0	0	0	0	1	0	0	0	0	0	0	1	0	0	0	0	0	0	0	0	0	0	0	0	0	0	1	1	0	0	0	1	1	0	0	0	8.26	97.1	7.423
139	294	1	201224120	2020110242	0	0	53	0	0	0	0	0	0	0	0	0	0	0	0	0	1	0	0	0	0	0	1	0	0	0	0	0	0	0	0	0	1	0	0	0	0	1	1	0	0	0	4.79	97.1	7.423
177	908	0	221102308	2022119236	0	0	71	0	0	0	0	0	0	0	1	0	0	0	0	0	1	1	0	0	0	0	0	0	0	0	1	0	0	0	0	0	0	0	0	0	0	1	1	1	0	0	11.56	97.1	7.423
194	1141	0	230318114	2023017556	0	0	78	0	0	0	0	0	0	0	1	1	0	0	0	0	1	1	1	0	0	0	0	0	0	0	1	0	0	0	0	0	1	0	0	0	0	1	1	0	0	1	8.55	97.1	7.423
210	242	1	230707342	2023078905	0	1	50	0	0	0	0	0	0	0	0	0	0	0	0	0	0	0	0	0	0	0	0	0	0	0	0	0	0	0	0	0	1	0	0	1	0	1	1	0	0	0	6.28	97.1	7.423
342	267	0	200502005	2020015367	0	1	52	1	0	0	0	0	0	0	0	0	0	0	0	0	1	1	0	0	0	0	0	0	0	0	1	0	0	0	0	0	1	0	0	0	0	1	0	0	0	0	2.52	99.8	7.485
443	1047	1	220914303	2022091128	0	1	75	0	0	0	0	0	0	0	1	0	0	0	0	0	1	0	0	0	0	0	1	0	0	0	1	0	0	0	0	0	1	0	0	0	0	1	0	0	0	0	4.92	100.9	7.419
509	337	1	221018302	2022112895	0	1	54	0	0	0	0	0	0	0	0	0	1	0	0	0	1	1	0	0	0	0	0	0	0	0	1	0	0	0	0	0	0	0	0	0	0	1	0	1	0	0	3.11	98.4	7.421
684	160	1	230207337	2023007659	0	1	44	0	0	0	0	0	0	0	0	1	0	0	0	0	1	0	0	0	0	0	1	0	1	0	1	0	0	0	0	0	1	1	0	0	0	1	0	1	0	1	8.1	100.4	7.424
780	163	1	190116026	2018113452	0	1	45	0	0	0	0	0	0	0	1	0	0	0	0	0	1	0	0	0	0	0	0	0	0	0	1	0	0	1	0	0	1	0	0	0	0	1	0	0	0	0	4.71	97.1	7.423
820	1124	1	190724007	2019067529	0	0	78	0	0	0	0	0	0	0	0	0	0	0	0	0	1	1	0	0	0	0	0	0	1	0	0	0	0	0	0	0	1	1	1	0	0	1	0	1	0	0	9.75	97.1	7.423
854	414	0	200316002	2020015690	0	0	57	0	0	0	0	0	0	0	1	0	0	0	0	0	1	0	0	0	0	0	0	0	0	0	0	0	0	0	0	0	1	0	0	0	0	1	0	0	0	0	5.82	97.1	7.423
1023	971	0	210622215	2021060746	0	1	73	0	0	0	0	0	0	0	0	0	0	0	0	0	1	0	0	0	0	0	0	0	0	0	0	0	0	0	0	0	0	0	0	0	0	1	0	0	0	0	7.88	97.1	7.423
1050	82	0	210829315	2021086195	0	0	36	0	0	0	0	0	0	1	0	0	0	0	0	0	1	0	0	0	0	0	0	0	0	1	0	0	0	0	0	0	0	1	1	0	0	1	0	1	0	1	3.99	97.1	7.423
1117	752	1	220326108	2022027964	0	1	67	0	0	0	0	0	0	0	0	1	0	0	0	0	1	0	0	0	0	0	0	0	0	0	1	0	0	0	0	0	1	0	0	0	0	1	0	0	0	0	6.785	97.1	7.423
1125	308	0	220606341	2022045731	0	1	53	0	0	0	0	0	0	0	1	0	0	0	0	0	1	1	0	0	0	0	0	0	0	0	1	0	0	0	0	0	0	0	0	0	0	1	0	0	1	0	9.67	97.1	7.423
1166	131	0	220827303	2022087654	0	1	42	0	0	0	0	0	0	0	0	0	0	0	0	0	1	0	0	0	0	0	0	0	0	0	1	0	0	0	0	0	0	0	0	1	0	1	0	0	0	1	4.58	97.1	7.423
1217	27	0	230120113	2022138990	0	1	26	0	0	0	0	1	0	0	0	0	0	0	0	0	1	0	0	0	0	0	0	0	0	0	1	0	0	0	0	0	0	1	1	0	0	1	0	0	0	0	6.99	97.1	7.423
1248	1048	0	230312315	2023022923	0	1	75	0	0	0	0	0	0	0	0	0	0	0	0	0	0	0	0	0	0	0	0	0	0	0	0	0	0	1	0	0	1	0	0	0	0	1	0	0	0	0	5.18	97.1	7.423
1276	985	1	230518322	2023047545	0	1	73	0	0	0	0	0	0	0	0	0	0	0	0	0	1	0	0	0	0	0	1	0	0	0	0	0	0	0	0	0	1	0	0	0	0	1	0	0	0	0	5.76	97.1	7.423
1350	1312	0	240306317	2024024007	0	0	86	0	0	0	0	0	0	1	1	0	0	0	0	0	1	1	1	0	0	0	0	0	0	1	1	0	0	1	0	0	1	1	0	0	0	1	0	0	0	0	3.91	97.1	7.423
1355	992	1	240318318	2024029663	0	1	73	0	0	0	0	0	0	1	0	0	0	0	0	0	1	0	0	0	0	0	0	0	0	0	1	0	0	0	0	0	1	0	0	1	0	1	0	0	0	0	9.89	97.1	7.423
1356	991	1	240307322	2024029663	0	1	73	0	0	0	0	0	0	1	0	0	0	0	0	0	1	0	0	0	0	0	0	0	0	0	1	0	0	0	0	0	1	0	0	1	0	1	0	0	0	0	9.89	97.1	7.423
1382	1284	0	240525308	2024066870	0	1	84	0	0	0	0	0	0	0	0	0	0	0	0	0	1	0	1	0	0	0	0	0	0	0	0	0	0	1	0	0	0	1	0	0	0	1	0	0	0	1	13.53	97.1	7.423
3	1125	0	200612307	2020039959	0	1	78	1	1	0	0	0	0	1	0	0	0	0	0	0	1	0	0	0	0	0	0	0	0	0	0	0	0	0	0	0	0	0	0	1	0	1	1	0	0	1	5.41	94.9	7.453
56	247	1	200312009	2020007739	0	1	51	1	1	0	0	0	0	0	0	0	0	0	0	0	1	0	0	0	0	0	0	0	0	0	1	0	0	0	0	0	1	0	0	0	0	1	1	0	0	1	2.84	97.1	7.394
59	5	1	211013324	2021097247	0	1	22	0	1	0	0	0	0	0	0	1	0	0	0	0	0	0	0	0	0	1	1	0	0	0	0	0	0	0	0	0	0	0	0	0	0	1	1	0	0	1	5.77	99.9	7.497
90	806	0	230115330	2022129616	0	1	68	1	1	0	0	0	0	0	0	0	0	0	0	0	1	1	0	0	0	0	0	0	0	0	1	0	0	0	0	0	0	0	0	0	0	1	1	0	0	1	7.84	97.8	7.465
96	346	0	240527307	2024069421	0	0	54	0	1	0	0	0	0	0	0	1	0	0	0	0	0	0	0	0	0	0	0	0	0	0	0	0	0	0	0	0	0	0	0	0	0	1	1	0	0	1	6.785	77.8	7.359
138	557	1	210104308	2020109552	0	1	62	0	1	0	0	0	0	0	1	0	0	0	0	0	1	0	0	0	0	0	0	0	0	0	0	0	0	0	0	0	0	0	0	0	0	1	1	0	0	1	6.53	97.1	7.423
141	656	0	210203302	2020116554	0	0	65	0	1	0	0	0	0	0	0	0	0	0	0	0	0	1	0	0	0	0	0	0	0	0	1	0	0	1	0	0	0	0	0	0	0	1	1	0	0	0	6.31	97.1	7.423
166	477	1	220227308	2022011549	0	1	59	0	1	0	0	0	0	1	1	1	0	0	0	0	1	0	0	0	0	0	0	0	0	0	0	0	0	0	0	0	0	1	1	0	0	1	1	1	0	0	8.81	97.1	7.423
189	1191	1	230120119	2023004736	0	1	80	1	1	0	0	0	0	0	1	1	0	0	0	0	1	0	0	0	0	0	0	0	0	0	0	0	0	0	0	0	1	0	0	0	0	1	1	0	0	1	8.39	97.1	7.423
222	1098	1	240525302	2024051922	0	1	76	1	1	0	0	0	0	1	0	1	0	0	0	0	1	0	0	0	0	0	0	0	0	0	1	0	0	0	0	0	0	0	1	0	0	1	1	0	0	1	11.17	97.1	7.423
223	1097	0	240529312	2024051922	0	1	76	1	1	0	0	0	0	1	0	1	0	0	0	0	1	0	0	0	0	0	0	0	0	0	1	0	0	0	0	0	0	0	1	0	0	1	1	0	0	1	11.17	97.1	7.423
230	1016	1	221206323	2022112604	0	1	74	0	1	0	0	0	0	0	1	0	0	0	0	0	1	0	0	0	0	0	0	0	0	0	0	0	0	0	0	0	1	0	0	0	0	1	0	0	0	1	5.98	99.8	7.315
253	783	0	210908301	2021065282	0	0	68	1	1	0	0	0	0	0	0	0	0	0	0	0	0	1	0	0	0	0	0	0	0	1	0	0	1	0	0	0	0	0	0	0	0	1	0	1	0	1	2.86	99.4	7.403
263	1085	1	220502301	2022036479	1	1	76	1	1	0	0	0	0	0	0	1	0	0	0	0	1	0	0	0	0	0	0	0	0	0	0	0	0	0	0	0	0	0	0	0	0	1	0	0	0	0	4.26	98.4	7.498
295	1362	0	240518314	2024061617	0	1	91	1	1	0	0	0	0	0	0	0	0	0	0	0	1	0	1	0	0	0	0	0	0	1	0	0	0	0	0	0	1	0	0	1	0	1	0	1	0	0	7.4	91.5	7.344
314	1031	1	200625222	2020036014	1	0	75	0	1	0	0	0	0	0	1	1	0	0	0	0	1	0	1	0	0	0	0	0	0	1	1	0	0	1	0	0	1	0	0	0	0	1	0	1	0	1	4.51	90.8	7.376
349	730	1	200511308	2020033208	0	1	67	0	1	0	0	0	0	0	1	0	0	0	0	0	1	0	0	0	0	0	0	0	0	0	0	0	0	0	0	0	1	0	0	0	0	1	0	0	0	0	9.98	94.8	7.505
403	1061	0	190505002	2019033233	1	0	76	1	1	0	0	0	0	0	0	0	0	0	0	0	0	0	0	0	0	0	0	0	0	0	1	0	0	0	0	0	1	1	0	0	0	1	0	0	0	1	4.42	93.3	7.411
442	1333	0	220802302	2022072837	0	1	88	0	1	0	0	0	0	0	0	0	0	0	0	0	1	0	0	0	0	1	0	0	0	0	1	0	0	0	0	1	1	0	0	0	0	1	0	0	0	1	6.785	94.9	7.457
640	31	1	220508311	2022027663	1	1	27	0	1	0	0	0	0	1	0	0	0	0	0	0	1	0	0	0	0	0	0	0	0	0	1	0	0	0	0	0	0	0	0	1	0	1	0	0	1	1	3.35	96.5	7.288
647	994	1	190709204	2019054437	0	1	74	1	1	0	0	0	0	0	0	1	0	0	0	0	0	0	0	0	0	0	0	0	0	1	0	0	0	0	0	0	0	0	0	0	0	1	0	0	0	0	6.83	90	7.249
658	1133	0	220416116	2022030462	1	1	78	0	1	0	0	0	0	0	0	1	0	0	0	0	1	0	0	0	0	0	0	0	0	0	1	0	0	0	0	0	0	0	0	0	0	1	0	0	0	0	3.48	95.1	7.537
666	241	1	230607160	2023047314	0	1	50	1	1	0	0	0	0	0	0	0	0	0	0	0	1	1	0	0	0	0	0	0	0	0	1	0	0	0	0	0	0	0	0	0	0	1	0	0	1	0	16.71	89	7.424
667	240	1	230607109	2023047314	0	1	50	1	1	0	0	0	0	0	0	0	0	0	0	0	1	1	0	0	0	0	0	0	0	0	1	0	0	0	0	0	0	0	0	0	0	1	0	0	1	1	16.71	89	7.424
725	48	1	210111303	2020107397	1	1	30	0	1	0	0	0	0	0	0	1	0	0	0	0	0	0	0	0	0	0	0	0	0	0	0	0	0	0	0	0	0	0	0	0	0	1	0	0	0	0	7.32	97.4	7.31
788	521	0	190225005	2019014636	0	1	61	1	1	0	0	1	0	0	0	0	0	0	0	0	0	0	0	0	0	0	0	0	1	0	1	0	0	0	0	0	1	0	0	0	0	1	0	0	0	0	25.6	97.1	7.423
845	959	1	200128091	2019128192	0	0	73	0	1	0	0	0	0	1	1	0	0	0	0	0	1	0	0	0	0	0	0	0	0	0	0	0	0	0	0	0	1	0	0	0	0	1	0	0	0	1	2.78	97.1	7.423
889	732	0	200901130	2020057334	1	1	67	1	1	0	0	0	0	0	0	1	0	0	0	0	1	0	0	0	0	0	0	0	0	0	1	0	0	0	0	0	1	0	0	1	0	1	0	0	0	1	5.71	97.1	7.423
971	419	1	210423118	2021029928	0	1	57	1	1	0	0	0	0	0	0	0	0	0	0	0	0	0	0	0	0	0	0	0	0	0	0	0	0	0	0	0	0	0	0	0	0	1	0	0	0	1	10.16	97.1	7.423
972	471	1	210422301	2021030188	0	1	59	0	1	0	0	0	0	0	1	0	0	0	0	0	1	0	0	0	0	0	0	0	0	0	1	0	0	0	0	0	0	0	0	0	0	1	0	0	0	1	8.18	97.1	7.423
1014	1078	1	210614304	2021057945	0	1	76	1	1	0	0	1	0	0	0	1	0	0	0	0	1	0	1	0	0	0	0	0	0	0	0	1	0	0	0	0	1	1	0	0	0	1	0	0	0	1	19.66	97.1	7.423
1015	1077	0	210613304	2021057945	0	1	76	1	1	0	0	1	0	0	0	1	0	0	0	0	1	0	1	0	0	0	0	0	1	0	0	1	0	0	0	0	1	1	0	0	0	1	0	0	0	1	19.66	97.1	7.423
1086	1110	0	220205103	2021117480	0	0	77	0	1	0	0	0	0	1	0	0	0	0	0	0	1	1	1	0	0	0	0	0	0	1	0	0	0	1	0	0	1	0	0	0	0	1	0	0	0	1	16.92	97.1	7.423
1098	749	1	220122305	2021136430	1	1	67	1	1	0	0	0	0	0	0	0	0	0	0	0	1	0	0	0	0	0	0	0	0	0	0	0	0	0	0	0	1	1	0	0	0	1	0	1	0	1	6.07	97.1	7.423
1170	838	0	220824305	2022090147	0	0	69	1	1	0	0	0	0	0	0	0	0	0	0	0	1	0	1	0	0	0	0	0	0	0	0	0	0	0	0	0	0	0	0	0	0	1	0	0	0	1	13.8	97.1	7.423
1269	397	1	230410316	2023040654	0	1	56	0	1	0	0	0	0	0	0	1	0	0	0	0	1	0	0	0	0	0	0	0	0	1	0	0	0	0	0	0	1	1	0	1	0	1	0	0	0	1	11.83	97.1	7.423
1270	396	1	230408439	2023040654	0	1	56	0	1	0	0	0	0	0	0	1	0	0	0	0	1	0	0	0	0	0	0	0	0	1	0	0	0	0	0	0	1	1	0	1	0	1	0	0	0	1	11.83	97.1	7.423
1360	546	0	240331328	2024034720	1	1	61	1	1	0	0	0	0	1	0	0	0	0	0	0	0	0	0	0	0	0	0	0	0	0	1	0	0	0	0	0	0	0	0	1	0	1	0	1	0	0	11.28	97.1	7.423
35	1306	1	210630309	2021060209	1	1	86	1	1	1	0	0	0	0	0	1	0	0	0	0	1	0	1	0	0	0	0	0	0	0	0	0	0	0	0	0	1	0	0	0	0	1	1	0	0	1	11.17	96.7	7.411
64	1156	1	210407308	2021025420	0	0	79	0	1	1	0	0	0	0	1	1	0	0	0	0	1	1	0	0	0	0	0	0	0	0	1	0	0	0	0	0	0	0	0	0	0	1	1	0	0	1	6.86	94.9	7.446
89	934	1	220606305	2022041513	0	1	72	1	1	1	0	1	0	0	1	1	0	0	0	0	0	0	0	0	0	0	0	0	1	0	0	0	0	0	0	0	1	1	1	0	0	1	1	0	0	1	15.91	86.9	7.416
156	790	1	210916334	2021092699	0	1	68	1	1	1	0	0	0	1	1	1	0	0	0	0	0	0	0	0	0	1	0	0	0	0	0	0	0	1	0	0	0	0	0	0	0	1	1	0	0	1	17.27	97.1	7.423
158	791	1	210927302	2021095445	0	1	68	1	1	1	0	0	0	0	1	1	0	0	0	0	1	0	0	0	0	0	0	0	0	0	1	0	0	0	0	0	0	0	0	1	0	1	1	0	1	1	5.52	97.1	7.423
198	341	1	230326302	2023035064	0	0	54	0	1	1	0	0	0	0	0	1	0	0	0	0	1	0	0	0	0	0	0	0	0	0	0	0	0	0	0	0	1	1	1	0	0	1	1	0	0	1	4.24	97.1	7.423
42	687	0	240321331	2024025926	0	0	65	0	0	0	1	0	0	0	0	1	0	0	0	0	1	1	0	0	0	0	0	0	0	1	0	0	0	1	0	0	0	1	0	0	0	1	1	0	0	0	8.85	96.5	7.432
221	1221	1	240407313	2024039974	1	1	81	0	0	0	1	0	0	0	0	0	0	0	0	0	1	0	0	0	0	0	0	0	0	0	0	0	0	0	0	0	0	0	0	0	0	1	1	1	0	1	7.64	97.1	7.423
1307	1116	0	230620303	2023075401	0	0	77	1	0	0	1	0	0	0	0	0	0	0	0	0	1	0	0	0	0	0	0	0	0	0	0	0	0	0	0	0	1	1	0	0	0	1	0	0	0	1	6.7	97.1	7.423
31	1014	1	220904305	2022092675	0	1	74	1	1	0	1	0	0	0	0	1	0	0	0	0	1	0	1	0	0	0	0	0	0	0	0	0	0	0	0	0	0	0	0	0	0	1	1	0	0	1	5.93	96.9	7.427
43	809	0	230311311	2023015830	0	1	68	1	1	0	1	0	0	0	0	0	0	0	0	0	1	1	0	0	0	1	0	0	0	0	0	0	0	0	0	0	0	1	0	0	0	1	1	0	0	1	5.11	96.4	7.376
46	1332	0	220719312	2022016779	0	1	88	1	1	0	1	0	0	1	0	1	0	0	0	0	1	1	0	0	0	0	0	0	0	1	0	0	0	1	0	0	0	1	1	0	0	1	1	0	0	1	11.28	99.4	7.437
62	963	1	200819325	2020062214	0	1	73	1	1	0	1	0	0	0	0	0	0	0	0	0	1	1	0	0	0	0	0	0	0	0	1	0	0	0	0	0	1	1	0	0	0	1	1	1	0	1	8.89	84.6	7.411
108	279	1	211012302	2021099595	0	0	52	0	1	0	1	0	0	0	0	1	0	0	0	0	1	0	0	0	0	0	0	0	0	1	0	0	0	0	0	0	0	0	0	1	0	1	1	0	0	0	2.15	97.8	7.085
117	150	0	190323007	2019019222	0	0	44	1	1	0	1	1	0	0	0	0	0	0	0	0	1	0	0	0	0	0	0	0	1	0	0	1	0	0	0	0	1	0	0	0	0	1	1	0	0	0	12.94	97.1	7.423
121	37	1	191031010	2019100789	1	1	29	1	1	0	1	0	0	1	0	1	0	0	0	0	1	0	0	0	0	1	1	0	0	0	1	0	0	0	0	0	0	0	0	1	0	1	1	1	0	0	2.42	97.1	7.423
128	76	1	200716322	2020047880	1	1	35	0	1	0	1	0	0	1	0	1	0	0	0	0	1	0	0	0	0	0	0	0	0	0	0	0	0	0	0	0	1	0	0	0	0	1	1	0	0	0	12.89	97.1	7.423
134	34	1	201004303	2020083734	1	1	28	1	1	0	1	0	0	0	0	1	0	0	0	0	1	0	0	0	0	0	0	0	0	0	1	0	0	0	0	1	0	0	0	0	0	1	1	0	1	1	3.21	97.1	7.423
151	166	1	210913336	2021050356	0	1	45	1	1	0	1	0	0	0	0	0	0	0	0	0	1	1	0	1	0	1	0	0	0	0	1	0	0	0	0	0	0	0	0	0	0	1	1	0	0	1	6.24	97.1	7.423
163	122	1	211227306	2021134470	0	1	41	0	1	0	1	0	0	0	1	0	0	0	0	0	1	0	0	0	0	0	0	0	0	0	1	0	0	0	0	0	0	0	0	0	0	1	1	0	0	1	7.84	97.1	7.423
171	393	1	220716112	2022070447	1	1	56	1	1	0	1	0	0	0	0	0	0	0	0	0	1	0	0	0	0	0	0	0	0	0	0	0	0	0	0	0	0	0	0	0	0	1	1	0	0	1	6.45	97.1	7.423
175	904	1	220829322	2022092463	0	0	71	0	1	0	1	0	0	0	0	0	0	0	0	0	1	1	0	0	0	0	0	0	0	0	0	0	0	0	0	0	0	0	0	0	0	1	1	1	0	1	8.55	97.1	7.423
176	907	0	221012311	2022110533	0	0	71	0	1	0	1	0	0	0	0	0	0	0	0	0	1	1	0	0	0	0	0	0	0	0	0	0	0	0	0	0	0	0	0	0	0	1	1	0	0	1	2.74	97.1	7.423
191	679	1	230224105	2023014404	0	1	65	1	1	0	1	1	0	0	0	0	0	0	0	0	1	0	1	0	0	1	0	0	0	0	1	0	0	0	1	0	1	0	0	0	0	1	1	0	0	0	17.39	97.1	7.423
192	678	1	230215109	2023014404	0	1	65	1	1	0	1	1	0	0	0	0	0	0	0	0	1	0	1	0	0	1	0	0	0	0	1	0	0	0	1	0	1	0	0	0	0	1	1	0	0	0	17.39	97.1	7.423
225	1025	1	240513301	2024062975	0	0	74	0	1	0	1	0	0	0	1	0	0	0	0	0	1	1	0	0	0	0	0	0	0	0	0	0	0	0	0	0	0	1	0	0	0	1	1	0	0	1	10.77	97.1	7.423
633	837	0	220713323	2022066881	1	0	69	1	1	0	1	0	0	0	0	1	0	0	0	0	1	0	0	0	0	0	0	0	0	0	1	0	0	0	0	0	0	1	0	0	0	1	0	0	0	1	8.51	99.5	7.425
702	1219	0	240510309	2024018860	1	1	81	1	1	0	1	0	0	0	1	1	0	0	0	0	1	0	1	0	0	0	1	0	0	0	1	0	0	1	0	0	0	0	0	0	0	1	0	0	0	1	8.68	94.8	7.353
757	270	1	200703309	2020041853	0	0	52	1	1	0	1	0	0	0	0	0	0	0	0	0	1	1	0	0	0	1	0	0	0	0	1	0	0	0	0	0	0	0	0	0	0	1	0	0	0	1	3.55	97.2	7.092
1102	117	1	220227309	2022012285	1	1	40	1	1	0	1	0	0	0	0	0	0	0	0	0	1	0	0	0	0	0	0	0	0	0	1	0	0	0	0	0	0	1	0	1	0	1	0	0	1	1	2.97	97.1	7.423
1250	720	0	230318112	2023026094	1	0	66	1	1	0	1	1	0	0	0	0	0	0	0	0	1	0	1	0	0	0	1	0	1	1	0	1	0	0	0	0	0	1	0	0	0	1	0	0	0	0	18.88	97.1	7.423
1366	1149	1	240328318	2024039169	0	1	78	1	1	0	1	0	0	0	0	1	0	0	0	0	1	0	0	0	0	0	0	0	0	0	0	0	0	0	0	0	1	0	0	0	0	1	0	0	0	1	12.61	97.1	7.423
14	704	0	210528302	2021048172	1	1	66	1	1	1	1	0	0	0	1	1	0	0	0	0	1	0	0	0	0	0	0	0	0	0	0	0	0	0	0	0	1	0	0	0	0	1	1	0	0	1	4.94	79.9	7.504
21	1324	0	240316333	2024007020	0	0	87	1	1	1	1	0	0	0	0	1	0	0	0	0	1	0	0	0	0	0	0	0	0	0	0	0	0	0	0	0	0	0	0	0	0	1	1	0	0	1	6.59	78.2	7.219
97	364	0	220820303	2022089050	0	1	55	1	1	1	1	1	0	0	1	1	0	0	0	0	1	0	0	0	0	0	1	0	0	1	1	0	0	0	0	0	1	0	0	0	0	1	1	1	0	1	6.785	94.6	7.357
114	1121	0	190310207	2018107856	0	1	78	1	1	1	1	1	0	0	0	1	0	0	0	0	1	0	0	0	0	0	0	0	0	0	1	0	0	0	0	0	1	1	1	0	0	1	1	0	0	1	10.57	97.1	7.423
130	526	1	201004302	2020067877	0	0	61	1	1	1	1	1	0	0	1	1	1	0	0	0	1	0	0	0	1	0	0	1	0	1	0	1	0	1	0	0	0	0	0	0	0	1	1	1	0	1	13.08	97.1	7.423
145	620	1	210217110	2021010892	0	0	64	1	1	1	1	0	0	0	1	1	0	0	0	0	1	0	0	0	0	0	0	0	0	1	0	0	0	0	0	0	0	0	0	0	0	1	1	0	0	1	8.76	97.1	7.423
161	1008	1	211102307	2021112418	0	0	74	1	1	1	1	0	0	1	0	1	0	0	0	0	1	1	0	0	0	0	0	0	0	1	0	0	0	0	0	0	0	1	1	1	0	1	1	0	0	1	5.97	97.1	7.423
181	7	0	221210101	2022131487	0	0	22	1	1	1	1	0	0	0	0	1	0	0	0	0	1	0	0	0	0	0	1	0	0	1	1	0	0	0	0	0	0	0	0	0	0	1	1	0	0	1	9.42	97.1	7.423
292	698	1	200803314	2020058176	1	1	66	1	1	1	1	0	0	0	1	1	0	0	0	0	1	0	0	0	0	1	0	0	0	0	1	0	0	0	1	0	1	0	0	0	0	1	0	0	1	1	3.86	99.6	7.448
170	1308	0	220716115	2022069876	1	0	86	0	0	0	0	0	0	0	0	0	0	0	0	1	0	0	0	0	0	0	0	0	0	0	0	0	0	1	0	0	0	0	0	0	0	1	1	0	0	0	7.57	97.1	7.423
952	896	0	210202314	2021011363	0	1	71	0	0	0	0	0	0	0	0	1	0	0	0	1	1	0	0	0	0	0	0	0	0	0	0	0	0	0	0	0	1	0	0	0	0	1	0	0	0	1	9.63	97.1	7.423
95	214	1	191214028	2019118862	1	1	49	1	1	0	0	0	0	0	0	0	0	0	0	1	0	0	0	0	0	0	0	0	0	0	0	0	0	0	0	0	1	0	0	0	0	1	1	0	0	0	9.15	92.6	7.286
105	1364	1	210225310	2021014118	1	0	92	1	1	0	0	0	0	0	0	1	0	0	0	1	1	0	0	0	1	0	0	0	0	0	0	0	0	0	0	0	1	0	0	0	0	1	1	0	0	0	18.71	92.8	7.301
133	864	1	200923301	2020081250	0	1	70	0	1	0	0	0	0	0	1	1	0	0	0	1	1	0	0	0	0	0	1	0	0	0	1	0	0	0	0	1	0	0	0	0	0	1	1	0	0	0	9.91	97.1	7.423
150	1074	1	210512304	2021046234	1	1	76	1	1	0	0	0	0	0	0	0	0	0	0	1	1	0	0	0	0	0	0	0	0	0	0	0	0	0	0	0	1	0	0	0	0	1	1	0	0	0	11.16	97.1	7.423
157	35	1	210914306	2021093884	1	0	28	1	1	0	0	0	0	0	0	1	0	0	0	1	0	0	0	0	0	0	0	0	0	0	0	0	0	0	0	0	0	0	0	1	0	1	1	0	0	1	12.79	97.1	7.423
1298	913	0	230605323	2023069723	1	1	71	1	1	0	0	0	0	1	0	0	0	0	0	1	1	0	1	0	0	1	0	0	0	1	0	0	0	0	0	0	0	0	0	0	0	1	0	1	0	1	8.04	97.1	7.423
1365	1266	1	240328333	2024037609	0	1	83	1	1	0	0	0	0	0	0	0	0	0	0	1	1	1	0	0	0	0	0	0	0	0	0	0	0	0	0	0	0	0	0	0	0	1	0	0	0	0	5.22	97.1	7.423
160	747	1	211113307	2021107755	0	0	67	0	0	0	1	1	0	0	0	1	0	0	0	1	0	0	0	0	0	1	0	1	0	1	1	0	0	0	0	0	0	0	0	1	0	1	1	0	0	0	3.87	97.1	7.423
29	245	0	190104202	201900048	1	0	51	1	1	1	1	1	0	0	0	1	0	0	0	1	0	0	0	0	0	0	0	0	1	0	0	0	0	0	0	0	0	0	0	0	0	1	1	1	0	1	19.62	96.6	7.472
77	1050	1	230330309	2023037109	0	0	75	1	1	1	1	0	0	1	1	1	0	0	0	1	1	0	0	0	0	0	0	0	0	0	0	0	0	0	0	0	0	0	0	0	0	1	1	0	0	1	3.82	89.6	7.369
136	617	1	201206328	2020102111	0	1	64	1	1	1	1	1	0	0	0	1	0	0	0	1	0	0	0	0	0	0	0	0	0	0	0	0	0	1	0	0	0	0	0	0	0	1	1	0	0	1	10.2	97.1	7.423
28	716	0	230123307	2022135263	1	1	66	1	0	0	0	0	0	0	0	1	0	0	0	0	1	0	0	0	0	0	1	0	0	0	0	0	0	0	0	0	0	1	0	0	1	1	1	0	0	0	38.87	99.4	7.423
100	385	1	200917331	2020073204	0	1	56	0	0	0	0	0	0	1	1	1	0	0	0	0	1	0	1	0	0	0	0	0	0	1	1	0	0	0	0	0	1	1	1	0	1	1	1	0	0	0	13.28	99.2	7.341
102	373	1	190305054	2019020429	0	1	56	0	0	0	0	0	0	0	0	1	0	0	0	0	0	1	0	0	0	0	0	0	0	0	1	0	0	0	0	0	1	0	0	0	1	1	1	0	0	0	6.785	98.1	7.388
118	437	1	190424006	2019036456	0	0	58	0	0	0	0	0	0	1	0	1	0	0	0	0	1	0	0	0	0	0	0	0	0	1	0	0	0	0	0	0	0	0	0	0	1	1	1	0	0	0	6.37	97.1	7.423
205	41	1	230610353	2023070041	0	0	29	0	0	0	0	0	0	0	0	0	0	0	0	0	0	0	0	0	0	0	1	0	0	0	0	0	0	0	0	0	0	0	0	0	1	1	1	0	0	0	11.07	97.1	7.423
211	579	1	230629101	2023080248	0	1	62	0	0	0	0	0	0	0	0	1	0	0	0	0	1	0	0	0	0	0	0	0	0	0	0	0	0	0	0	0	0	0	0	0	1	1	1	0	0	1	19.43	97.1	7.423
214	883	1	230721430	2023086440	1	0	70	0	0	0	0	0	0	0	0	1	0	0	0	0	0	0	0	0	0	0	1	0	0	0	0	0	0	0	0	0	1	1	0	0	1	1	1	0	0	0	11.36	97.1	7.423
215	882	1	230719304	2023086440	1	0	70	0	0	0	0	0	0	0	0	1	0	0	0	0	0	0	0	0	0	0	1	0	0	0	0	0	0	0	0	0	1	1	0	0	1	1	1	0	0	0	11.36	97.1	7.423
219	1148	1	240224318	2024021122	0	1	78	1	0	0	0	0	0	0	0	1	0	1	0	0	0	0	0	0	0	0	1	0	0	0	1	0	0	1	0	0	1	1	0	0	1	1	1	0	0	0	14.64	97.1	7.423
395	1339	1	230727344	2023066964	1	1	88	1	0	0	0	0	0	1	0	0	0	0	0	0	0	0	0	0	0	0	0	0	0	0	0	0	0	0	0	0	0	0	0	0	1	1	0	0	0	1	8.21	83.2	7.388
396	1338	0	230726112	2023066964	1	1	88	1	0	0	0	0	0	1	0	0	0	0	0	0	0	0	0	0	0	0	0	0	0	0	0	0	0	0	0	0	0	0	0	0	1	1	0	0	0	1	8.21	83.2	7.388
507	331	1	220131306	2021128934	1	1	54	0	0	0	0	1	1	0	0	0	0	0	0	0	1	0	1	0	0	1	0	0	0	0	0	0	0	0	1	0	0	0	0	0	1	1	0	1	0	0	9.35	95.8	7.297
674	628	1	210422330	2021038963	0	0	64	0	0	0	0	0	0	0	0	1	0	0	0	0	0	0	0	0	0	0	0	0	0	0	0	0	0	0	0	0	1	0	0	1	1	1	0	0	0	0	22.88	98.3	7.358
1021	276	0	210618307	2021059996	1	1	52	0	0	0	0	0	0	0	0	0	0	0	0	0	0	0	0	0	0	1	0	0	0	0	1	0	0	0	0	1	1	0	0	0	1	1	0	0	0	1	9.56	97.1	7.423
1371	194	1	240507305	2024050697	1	1	47	0	0	0	0	0	0	0	0	0	0	0	0	0	1	0	0	0	0	0	1	1	0	0	1	0	0	0	0	0	0	0	0	1	1	1	0	0	0	1	17.53	97.1	7.423
20	871	0	211013308	2021103785	0	1	70	1	1	0	0	0	0	0	0	0	0	1	0	0	1	0	0	0	0	0	1	0	0	0	0	0	0	0	0	0	0	0	0	1	1	1	1	1	0	1	11.53	98	7.475
40	813	1	230406307	2023019555	0	0	68	1	1	0	0	0	0	0	0	1	0	0	0	0	1	1	0	0	0	0	0	0	0	0	1	0	0	0	0	0	1	1	0	0	1	1	1	0	0	1	4.79	99.4	7.373
48	763	1	230218305	2023016331	1	0	67	1	1	0	0	0	0	1	0	0	0	1	0	0	0	0	0	0	0	0	1	0	0	0	0	0	0	0	0	0	0	0	0	1	1	1	1	1	0	1	16.53	96.6	7.431
49	764	0	230318113	2023016331	1	0	67	1	1	0	0	0	0	1	0	0	0	1	0	0	0	0	0	0	0	0	1	0	0	0	0	0	0	0	0	0	0	0	0	1	1	1	1	1	0	1	16.53	96.6	7.431
63	887	1	240527340	2024064242	0	1	70	1	1	0	0	1	0	0	0	0	0	0	0	0	0	0	0	0	0	0	0	0	1	0	0	0	0	0	0	0	1	1	0	0	1	1	1	0	0	1	30.22	37.8	7.328
88	111	1	230704309	2023077597	0	1	39	0	1	0	0	1	0	1	0	0	1	0	0	0	1	0	0	0	0	0	0	0	0	0	0	0	0	0	0	0	0	1	0	1	1	1	1	0	0	0	17.69	98.8	7.26
101	311	1	230118301	2022136010	1	0	53	1	1	0	0	1	0	0	0	0	0	0	0	0	1	1	0	0	0	0	0	0	0	0	0	0	0	0	0	0	0	0	0	0	1	1	1	1	0	1	27.74	95.7	7.286
127	555	1	200525304	2020037800	0	1	62	0	1	0	0	0	0	0	0	1	0	0	0	0	1	0	0	0	0	0	0	0	0	0	1	0	0	0	0	0	1	1	0	1	1	1	1	0	0	0	52.7	97.1	7.423
149	116	1	210421310	2021028360	1	1	40	1	1	0	0	1	0	0	0	0	0	0	0	0	0	0	0	0	0	0	0	0	0	0	1	0	0	0	0	0	1	0	0	0	1	1	1	0	1	1	10.67	97.1	7.423
167	1186	0	220417307	2022034222	0	1	80	1	1	0	0	0	0	0	0	0	0	0	0	0	0	0	0	0	0	0	0	0	0	0	0	0	0	0	0	0	0	0	0	1	1	1	1	1	0	1	19.37	97.1	7.423
169	282	1	220630101	2022056982	0	1	52	0	1	0	0	1	1	0	0	0	0	0	0	0	1	0	0	0	0	0	0	0	0	0	0	0	0	0	0	0	1	1	0	1	1	1	1	0	0	1	9.96	97.1	7.423
174	638	0	220818303	2022082743	1	1	64	0	1	0	0	0	0	1	0	1	0	0	0	0	1	0	1	0	0	0	1	0	0	1	0	0	0	0	0	0	0	0	0	1	1	1	1	0	0	1	11.4	97.1	7.423
197	205	1	230319304	2023031101	1	1	48	1	1	0	0	0	0	0	0	0	0	0	0	0	1	0	0	0	1	0	1	1	0	0	0	0	0	0	0	0	0	0	0	1	1	1	1	0	0	1	12.69	97.1	7.423
216	817	1	240106302	2023160059	0	1	68	1	1	0	0	1	0	0	0	0	0	0	0	0	0	0	0	0	0	0	0	0	0	0	0	0	0	0	0	0	0	0	0	0	1	1	1	0	0	1	6.78	97.1	7.423
224	459	1	240521302	2024061944	0	1	58	0	1	0	0	0	0	0	0	1	0	0	0	0	1	0	0	0	0	1	0	0	0	0	1	0	0	0	0	0	1	0	0	0	1	1	1	0	0	0	5.98	97.1	7.423
255	1302	1	210113314	2020114910	0	1	86	1	1	0	0	0	0	0	0	1	0	0	0	0	1	0	0	0	0	0	0	0	0	1	0	0	0	0	0	0	1	0	0	0	1	1	0	1	0	0	14.74	95.8	7.507
688	886	1	240523346	2024061536	0	1	70	1	1	0	0	1	0	1	0	0	0	0	0	0	1	1	0	0	0	0	0	0	0	0	0	0	0	0	0	0	0	1	0	0	1	1	0	0	1	0	6.785	94.3	7.226
704	32	1	190310201	2019019225	0	1	28	1	1	0	0	0	0	0	0	0	0	0	0	0	1	0	0	1	0	0	0	0	0	1	0	0	0	0	0	0	0	0	0	1	1	1	0	0	0	0	6.785	99.2	7.205
763	676	0	230110324	2023001598	1	1	65	1	1	0	0	0	0	1	0	0	0	0	0	0	0	0	1	0	0	0	0	0	0	1	1	0	0	0	0	0	1	1	1	0	1	1	0	0	0	1	19.09	45.1	7.119
770	462	1	191219226	2019109705	1	1	59	1	1	0	0	1	0	0	0	1	0	0	0	0	0	0	0	0	0	0	0	0	0	0	1	0	0	0	0	0	0	1	0	0	1	1	0	0	0	1	3.26	99.5	7.26
799	612	1	190421009	2019035841	1	1	64	0	1	0	0	1	0	0	1	1	0	0	0	0	1	0	0	0	0	0	0	0	0	0	1	0	0	0	0	0	1	0	0	0	1	1	0	0	0	0	16.47	97.1	7.423
824	320	1	190926038	2019081341	0	1	54	1	1	0	0	1	0	0	0	0	0	0	0	0	1	0	0	0	0	0	1	0	0	0	1	0	0	0	0	0	1	0	0	1	1	1	0	0	0	1	16.93	97.1	7.423
853	21	0	200421020	2020014548	1	1	26	1	1	0	0	1	0	0	0	0	0	0	0	0	1	0	0	0	0	1	0	1	0	0	0	0	0	0	0	0	0	0	0	0	1	1	0	0	0	1	7.62	97.1	7.423
908	964	1	200925317	2020080227	1	1	73	0	1	0	0	1	0	0	0	1	0	0	0	0	1	0	0	0	0	0	0	0	0	0	1	0	0	0	0	0	0	1	0	0	1	1	0	0	0	0	16.16	97.1	7.423
1273	239	1	230424303	2023042930	0	1	50	1	1	0	0	0	0	0	0	0	0	0	0	0	1	0	0	0	0	0	0	0	0	0	1	0	0	0	0	0	1	0	0	0	1	1	0	0	1	0	5.71	97.1	7.423
1293	1323	1	230611117	2023064869	0	1	87	0	1	0	0	1	0	1	0	1	0	0	0	0	1	0	0	0	0	0	0	0	0	0	0	0	0	0	0	0	1	1	0	0	1	1	0	0	0	1	13.68	97.1	7.423
1294	1322	0	230608301	2023064869	0	1	87	0	1	0	0	1	0	1	0	1	0	0	0	0	1	0	0	0	0	0	0	0	0	0	0	0	0	0	0	0	1	1	0	0	1	1	0	0	0	1	13.68	97.1	7.423
5	931	1	211222308	2021121011	0	0	72	1	1	1	0	0	0	1	1	1	0	0	0	0	1	0	1	0	0	0	0	0	0	1	0	0	0	0	0	0	0	0	0	1	1	1	1	0	0	1	14.62	98.5	7.409
67	25	1	230114130	2022136396	0	0	26	1	1	1	0	0	0	1	0	1	1	0	0	0	1	0	0	0	0	1	0	0	0	0	0	0	0	0	0	0	0	1	1	1	1	1	1	0	0	1	19.09	91.8	7.429
207	1310	1	230614305	2023073687	0	1	86	1	1	1	0	0	0	1	0	1	0	0	0	0	1	0	1	0	0	0	0	0	0	0	0	0	0	0	0	0	1	0	0	0	1	1	1	0	0	1	36.46	97.1	7.423
11	79	1	240328317	2024026980	0	1	35	0	0	0	1	0	0	0	0	0	0	0	0	0	0	0	0	0	0	0	0	0	0	0	0	0	0	0	0	0	0	0	0	1	1	1	1	0	0	0	6.92	97.2	7.524
70	1128	1	210601309	2021054574	0	1	78	1	0	0	1	1	0	0	0	1	0	0	1	0	1	0	1	0	0	1	1	0	0	1	0	0	0	0	0	0	0	0	0	1	1	1	1	0	0	0	47.35	96.8	7.426
131	1226	1	200925302	2020073263	0	0	82	0	0	0	1	0	0	1	0	0	0	0	0	0	0	1	1	0	0	0	0	0	0	1	0	0	0	1	0	0	0	0	0	0	1	1	1	1	0	0	19.63	97.1	7.423
52	668	1	220416103	2022029022	0	1	65	1	1	0	1	1	0	0	0	0	0	0	0	0	1	1	0	0	0	0	0	0	0	0	1	0	0	0	0	0	1	0	0	1	1	1	1	0	0	1	16.61	86.3	7.492
60	1260	1	230611116	2023065557	1	1	83	1	1	0	1	0	0	0	0	1	0	0	0	0	0	0	1	0	0	0	0	1	0	0	1	0	0	0	0	0	0	1	0	0	1	1	1	0	0	0	5.76	96.7	7.358
82	372	1	240115322	2023163746	0	1	55	1	1	0	1	1	0	0	0	1	1	0	0	0	1	0	0	0	0	0	0	0	0	0	0	0	0	0	0	0	1	1	0	0	1	1	1	0	0	0	6.785	96.3	7.406
91	1087	1	220830110	2022081577	0	1	76	1	1	0	1	1	0	1	0	1	0	0	0	0	1	0	1	0	0	1	0	0	0	1	0	0	0	1	0	0	1	0	0	1	1	1	1	0	0	0	25.53	99	7.385
107	900	0	210705319	2021063760	0	1	71	1	1	0	1	0	0	0	0	0	0	0	0	0	1	0	0	0	0	0	1	0	0	1	0	0	0	1	0	0	0	0	0	1	1	1	1	1	0	1	6.785	94.9	7.327
111	409	1	240512312	2024058105	0	1	56	1	1	0	1	0	0	1	0	0	0	0	0	0	1	0	0	0	0	0	0	0	0	0	1	0	0	0	0	0	0	1	1	1	1	1	1	0	0	1	16.38	97.7	7.215
125	961	0	200416031	2020010606	0	0	73	1	1	0	1	1	0	1	0	1	0	0	0	0	1	1	1	0	1	0	1	0	0	0	1	0	0	0	0	0	1	1	0	1	1	1	1	0	0	0	6.76	97.1	7.423
168	333	1	220712312	2022051557	1	1	54	1	1	0	1	1	0	0	0	0	0	0	0	0	1	0	0	0	0	0	0	0	0	0	1	0	0	0	0	0	1	1	1	1	1	1	1	0	0	1	4.87	97.1	7.423
182	673	1	221217305	2022135237	0	1	65	0	1	0	1	0	0	1	1	1	0	0	0	0	1	0	0	0	0	0	0	0	0	0	1	0	0	0	0	0	1	0	0	1	1	1	1	0	0	0	16.33	97.1	7.423
183	674	0	230102307	2022135237	0	1	65	0	1	0	1	0	0	1	1	1	0	0	0	0	1	0	0	0	0	0	0	0	0	0	1	0	0	0	0	0	1	0	0	1	1	1	1	0	0	0	16.33	97.1	7.423
188	1190	1	230120120	2023003889	0	0	80	1	1	0	1	0	0	0	0	1	0	0	0	0	0	0	0	0	0	0	0	0	0	0	0	0	0	1	0	1	0	0	0	1	1	1	1	0	0	0	13.81	97.1	7.423
220	686	1	240328314	2024025536	1	1	65	1	1	0	1	0	0	1	0	0	0	0	0	0	1	0	0	0	0	1	0	0	0	0	0	0	0	0	0	0	1	0	0	0	1	1	1	0	0	0	4.33	97.1	7.423
226	227	1	240531301	2024063709	1	0	49	1	1	0	1	0	0	1	0	0	0	0	0	0	1	0	0	0	0	1	0	0	0	1	0	0	0	0	0	0	0	0	0	1	1	1	1	0	0	0	5.68	97.1	7.423
939	16	1	210114120	2021000094	1	1	25	0	1	0	1	1	0	0	0	1	0	0	0	0	1	0	0	0	0	0	1	0	0	0	1	0	0	0	0	0	0	0	0	1	1	1	0	0	0	1	7.9	97.1	7.423
1186	190	1	221016337	2022111967	0	0	47	0	1	0	1	0	1	0	0	1	0	0	0	0	0	0	0	0	0	1	0	0	0	0	1	0	0	0	0	0	0	1	1	0	1	1	0	0	0	1	9.44	97.1	7.423
1207	260	0	230115324	2022137635	0	1	51	1	1	0	1	1	0	1	0	0	0	0	0	0	1	1	0	0	0	0	0	0	0	0	0	0	0	0	0	0	1	1	0	0	1	1	0	0	0	1	16.28	97.1	7.423
1275	815	0	230513305	2023046749	1	0	68	1	1	0	1	1	0	0	0	1	0	0	0	0	1	0	1	0	0	1	1	0	0	1	1	0	0	1	0	0	0	1	0	1	1	1	0	0	0	0	16.85	97.1	7.423
18	942	1	230228309	2023014223	0	1	72	1	1	1	1	0	0	0	0	1	0	0	0	0	1	0	0	0	1	0	1	1	0	0	0	0	0	0	0	0	0	1	1	1	1	1	1	0	0	1	6.785	98.5	7.418
19	941	1	230227307	2023014223	0	1	72	1	1	1	1	0	0	1	0	1	0	0	0	0	1	0	0	0	1	0	1	1	0	0	0	0	0	0	0	0	0	1	1	1	1	1	1	0	0	1	6.785	98.5	7.418
61	1261	1	230609326	2023065557	1	1	83	1	1	1	1	0	0	0	0	1	0	0	0	0	0	0	1	0	0	0	0	1	0	0	1	0	0	0	0	0	1	0	0	0	1	1	1	0	0	1	5.76	96.7	7.358
81	1374	1	210126315	2021002259	0	1	94	1	1	1	1	0	0	1	0	1	0	0	0	0	1	0	1	0	0	0	1	0	0	1	0	0	0	0	0	0	0	0	0	0	1	1	1	1	0	1	33.27	99.5	7.367
83	515	1	240106305	2023137583	1	0	60	0	1	1	1	0	0	1	0	1	0	0	0	0	1	1	0	0	1	1	1	0	0	1	1	0	0	0	0	1	0	0	0	1	1	1	1	0	0	1	5.37	97.9	7.484
106	87	0	240217303	2024016684	0	1	36	1	1	1	1	1	1	1	0	1	0	0	0	0	1	0	0	0	1	0	1	1	0	1	0	0	0	0	0	0	0	1	1	1	1	1	1	0	0	1	8.38	88.6	7.349
140	922	1	210203306	2020116367	0	1	72	0	1	1	1	0	0	0	1	1	0	0	0	0	1	0	0	0	0	0	0	0	0	0	0	0	0	0	0	0	1	0	0	1	1	1	1	0	0	1	27.05	97.1	7.423
153	1006	1	210910344	2021087647	1	1	74	1	1	1	1	0	0	0	1	1	0	0	0	0	1	0	0	0	1	0	0	0	0	0	1	0	0	0	0	0	0	0	0	1	1	1	1	1	0	1	6.01	97.1	7.423
184	910	1	230104338	2022137227	0	1	71	1	1	1	1	1	1	0	0	1	0	0	0	0	1	0	1	0	0	0	0	0	0	1	0	0	0	0	0	0	0	0	0	0	1	1	1	0	0	1	11.5	97.1	7.423
185	909	1	230104339	2022137227	0	1	71	1	1	1	1	1	1	0	0	1	0	0	0	0	1	0	1	0	0	0	0	0	0	1	0	0	0	0	0	0	0	0	0	0	1	1	1	0	0	1	11.5	97.1	7.423
187	1088	1	230127103	2023000145	0	1	76	1	1	1	1	0	0	0	1	1	0	0	0	0	1	0	0	0	0	0	0	0	0	0	1	0	0	0	0	0	1	0	0	0	1	1	1	0	0	1	5.61	97.1	7.423
199	125	0	230410301	2023041677	0	1	41	1	1	1	1	1	0	0	1	1	0	0	0	0	1	0	1	0	0	1	1	0	0	0	0	0	0	0	0	0	0	0	0	0	1	1	1	0	0	1	16.23	97.1	7.423
201	1258	1	230627108	2023060071	1	1	83	1	1	1	1	1	0	1	1	1	0	0	0	0	1	0	0	0	0	0	0	0	0	0	0	0	0	1	0	0	0	0	0	1	1	1	1	1	0	1	11.89	97.1	7.423
202	1257	0	230606308	2023060071	1	1	83	1	1	1	1	1	0	1	1	1	0	0	0	0	1	0	0	0	0	0	0	0	0	0	0	0	0	1	0	0	0	0	0	1	1	1	1	1	0	1	11.89	97.1	7.423
764	375	1	190504006	2019028646	0	0	56	1	1	1	1	1	0	1	1	1	0	0	0	0	1	0	1	0	0	0	0	0	0	1	0	0	0	0	0	0	0	1	1	0	1	1	0	1	0	1	1.93	98.4	7.267
155	707	0	210913332	2021091009	0	1	66	0	1	0	0	0	0	0	0	1	0	0	0	1	0	0	0	0	0	0	0	0	0	0	0	0	0	0	0	0	0	0	0	0	1	1	1	0	0	0	21.81	97.1	7.423
195	1193	1	230310308	2023020265	0	1	80	0	1	0	0	0	0	0	0	0	0	0	0	1	1	0	0	0	0	0	0	0	0	0	0	0	0	0	0	0	0	0	0	0	1	1	1	0	0	1	9.65	97.1	7.423
196	1192	1	230302310	2023020265	0	1	80	0	1	0	0	0	0	0	0	0	0	0	0	1	1	0	0	0	0	0	0	0	0	0	0	0	0	0	0	0	0	0	0	0	1	1	1	0	0	1	9.65	97.1	7.423
135	585	1	201124311	2020100727	1	0	63	1	1	0	1	1	0	0	0	1	0	0	0	1	1	0	0	0	0	0	0	1	0	0	1	0	0	0	0	0	0	0	0	0	1	1	1	0	0	1	6.16	97.1	7.423
165	306	0	220204302	2022009394	0	0	53	0	1	0	1	0	0	0	1	1	0	0	0	1	1	0	0	0	0	1	1	0	0	0	0	0	0	0	0	0	0	0	0	1	1	1	1	0	0	1	12.58	97.1	7.423
148	235	1	210303302	2021017389	1	1	50	1	1	1	1	1	0	0	1	1	0	0	0	1	1	0	0	0	1	0	0	0	0	0	0	0	0	0	0	0	0	0	0	1	1	1	1	1	0	1	9.01	97.1	7.423
[truncated: 56 more columns]

## Sheet: Training set and Test set
Training set and Test set variability analysis.
Variables	Total (N = 1385)	Train set (N = 969)	Test set (N = 416)	P value
Demography
Age	66.00 (55.00,75.00)	65.00 (54.00,75.00)	67.00 (55.00,75.00)	0.676
Gender				0.334
Female	396 (28.59%)	285 (29.41%)	111 (26.68%)
Male	989 (71.41%)	684 (70.59%)	305 (73.32%)
Laboratory results
SO2 (%), Median (IQR)	97.10 (97.10,97.10)	97.10 (97.10,97.10)	97.10 (97.10,97.10)	0.468
pH, Median (IQR)	7.42 (7.42,7.42)	7.42 (7.42,7.42)	7.42 (7.42,7.42)	0.464
HCO3-(mmol/L), Median (IQR)	25.40 (21.30,29.13)	24.80 (21.00,28.90)	26.30 (22.20,29.75)	0.011
BE(mmol/L), Median (IQR)	1.15 (-3.70,5.00)	0.60 (-3.90,4.40)	2.10 (-2.80,5.70)	0.01
PO2(mmHg), Median (IQR)	85.90 (69.02,116.25)	85.70 (70.00,115.00)	86.10 (68.70,118.50)	0.67
PCO2(mmHg),Median (IQR)	38.80 (33.30,44.62)	38.50 (32.80,44.50)	39.60 (35.05,44.85)	0.059
AG(mmHg), Median (IQR)	11.90 (11.90,11.90)	11.90 (11.90,11.90)	11.90 (11.90,11.90)	0.773
WBC count(109/L), Median (IQR)	10.28 (7.12,14.67)	10.38 (7.12,14.68)	10.12 (7.14,14.55)	0.936
HGB (g/L), Median (IQR)	113.00 (95.00,135.00)	113.00 (95.00,136.00)	113.00 (94.00,133.00)	0.669
RBC count(1012/L), Median (IQR)	3.82 (3.15,4.42)	3.82 (3.17,4.42)	3.81 (3.14,4.43)	0.52
HCT (%), Median (IQR)	34.80 (29.40,40.80)	34.80 (29.30,40.80)	34.80 (29.67,40.82)	0.723
RDW-SD(fL), Median (IQR)	44.60 (41.90,48.80)	44.60 (41.90,48.90)	44.55 (42.10,48.80)	0.824
RDW-CV(%), Median (IQR)	13.50 (12.90,14.70)	13.50 (12.80,14.60)	13.50 (12.90,14.70)	0.726
MCV(fL), Median (IQR)	92.30 (89.10,96.00)	92.40 (89.10,96.00)	91.90 (89.20,96.00)	0.969
MCHC(g/L), Median (IQR)	327.00 (317.00,336.00)	327.00 (317.00,336.00)	326.00 (317.00,336.00)	0.768
MCH(pg), Median (IQR)	30.10 (29.00,31.40)	30.10 (29.10,31.40)	30.10 (29.00,31.30)	0.888
PLT count(109/L), Median (IQR)	189.50 (130.00,249.00)	191.00 (132.00,249.00)	188.00 (127.75,249.00)	0.726
PDW(fL), Median (IQR)	12.10 (10.60,14.30)	12.10 (10.60,14.40)	12.10 (10.50,14.30)	0.925
MPV(fL), Median (IQR)	10.40 (9.50,11.30)	10.40 (9.60,11.30)	10.40 (9.40,11.33)	0.944
Neutrophils percentage(%), Median (IQR)	84.90 (75.10,90.40)	84.90 (75.30,90.60)	84.60 (75.07,90.03)	0.578
Neutrophils count(109/L), Median (IQR)	8.45 (5.37,12.68)	8.51 (5.37,12.67)	8.43 (5.37,12.70)	0.993
Monocytes percentage (%), Median (IQR)	5.40 (3.60,7.30)	5.30 (3.60,7.30)	5.60 (3.50,7.53)	0.569
Monocytes count(109/L), Median (IQR)	0.54 (0.36,0.78)	0.53 (0.35,0.78)	0.55 (0.37,0.78)	0.329
Lymphocytes percentage(%), Median (IQR)	8.90 (4.90,15.80)	8.80 (4.90,15.70)	9.10 (5.15,16.02)	0.468
Lymphocytes count(109/L), Median (IQR)	0.92 (0.61,1.38)	0.91 (0.59,1.36)	0.95 (0.65,1.39)	0.185
hs-CRP(mg/L), Median (IQR)	75.31 (75.31,75.31)	75.31 (75.31,75.31)	75.31 (75.31,75.31)	0.508
PCT, Median (IQR)	0.40 (0.08,1.66)	0.40 (0.09,1.66)	0.40 (0.08,1.66)	0.814
Urea(mmol/L), Median (IQR)	6.78 (4.98,10.00)	6.78 (5.01,10.07)	6.78 (4.96,9.79)	0.926
Creatinine(umol/L), Median (IQR)	70.40 (52.50,95.20)	70.40 (52.60,94.00)	70.40 (52.40,97.62)	0.83
UA(umol/L), Median (IQR)	241.00 (167.00,344.00)	241.00 (165.00,341.00)	241.00 (171.75,345.00)	0.319
CYSC(mg/L), Median (IQR)	0.95 (0.75,1.26)	0.95 (0.75,1.26)	0.95 (0.75,1.27)	0.942
Serum CO2(mmol/L), Median (IQR)	25.10 (25.10,25.10)	25.10 (25.10,25.10)	25.10 (25.10,25.10)	0.596
TBIL(umol/L), Median (IQR)	11.90 (7.90,18.00)	11.90 (8.00,18.20)	11.90 (7.80,17.50)	0.257
DBIL(umol/L), Median (IQR)	5.60 (3.80,8.30)	5.60 (3.90,8.40)	5.60 (3.50,8.10)	0.159
AST(U/L), Median (IQR)	27.85 (18.80,49.10)	27.85 (18.80,49.40)	27.85 (19.00,48.82)	0.402
ALT(U/L), Median (IQR)	21.60 (13.10,42.00)	21.60 (12.90,43.70)	21.60 (13.50,40.02)	0.722
ALP(U/L), Median (IQR)	77.00 (61.00,106.00)	77.00 (61.00,108.00)	77.00 (61.00,100.25)	0.227
γ-GGT (U/L), Median (IQR)	30.00 (17.00,60.00)	30.00 (18.00,62.00)	29.00 (16.00,55.00)	0.027
TP(g/L), Mean(SD)	59.20 (53.00,65.40)	59.20 (53.30,65.50)	59.20 (52.68,65.20)	0.65
ALB(g/L), Mean(SD)	34.58 (6.67)	34.57 (6.66)	34.60 (6.71)	0.928
AFU(U/L), Median (IQR)	18.70 (15.10,23.30)	18.70 (15.10,23.70)	18.50 (15.00,22.70)	0.148
ADA(U/L), Median (IQR)	11.10 (8.70,14.60)	11.10 (8.80,14.70)	11.10 (8.38,14.43)	0.278
CHE(U/L), Median (IQR)	4997.00 (3608.00,6529.00)	4997.00 (3581.00,6651.00)	4997.00 (3698.50,6351.00)	0.851
PA(mg/dL), Median (IQR)	157.85 (110.50,201.30)	157.85 (107.20,201.20)	159.60 (114.27,201.35)	0.423
α-HBDH(U/L), Median (IQR)	188.00 (147.00,251.00)	188.00 (149.00,257.00)	188.00 (145.00,241.00)	0.118
TG(mmol/L), Median (IQR)	1.18 (0.86,1.72)	1.18 (0.88,1.74)	1.18 (0.82,1.69)	0.325
CHOL(mmol/L), Median (IQR)	3.28 (2.61,4.12)	3.28 (2.58,4.09)	3.28 (2.63,4.18)	0.551
CK(U/L), Median (IQR)	100.00 (45.00,300.00)	100.00 (45.00,313.00)	100.00 (44.75,255.25)	0.577
LDH(U/L), Median (IQR)	241.00 (193.00,325.00)	241.00 (195.00,326.00)	241.00 (188.00,314.75)	0.196
Na(mmol/L), Median (IQR)	140.30 (137.10,143.40)	140.30 (137.00,143.10)	140.30 (137.50,143.60)	0.438
Ca(mmol/L), Median (IQR)	2.13 (2.02,2.24)	2.13 (2.02,2.24)	2.13 (2.02,2.24)	0.52
P(mmol/L), Median (IQR)	0.97 (0.76,1.18)	0.97 (0.76,1.19)	0.97 (0.78,1.17)	0.929
K(mmol/L), Median (IQR)	4.01 (3.71,4.31)	4.01 (3.70,4.31)	4.01 (3.75,4.33)	0.192
Mg(mmol/L), Median (IQR)	0.87 (0.80,0.96)	0.87 (0.79,0.96)	0.87 (0.81,0.95)	0.957
TT(s), Median (IQR)	17.00 (16.00,18.30)	17.00 (15.90,18.30)	17.00 (16.10,18.50)	0.114
PT(s), Median (IQR)	14.00 (12.80,15.30)	14.00 (12.90,15.30)	14.00 (12.60,15.10)	0.197
Fibrinogen (g/L), Median (IQR)	3.91 (2.82,5.39)	3.91 (2.82,5.35)	3.88 (2.78,5.51)	0.883
D-dimer (mg/L), Median (IQR)	2.79 (1.46,6.79)	2.79 (1.46,6.63)	2.79 (1.46,6.92)	0.937
NT-proBNP(pg/mL), Median (IQR)	863.55 (488.40,1607.00)	863.55 (471.00,1528.00)	863.55 (533.95,1890.50)	0.708
Treatment,n (%)
Surgery, n (%)				0.848
No	852 (61.52%)	594 (61.30%)	258 (62.02%)
Yes	533 (38.48%)	375 (38.70%)	158 (37.98%)
Endotracheal intubation, n (%)				0.227
No	900 (64.98%)	640 (66.05%)	260 (62.50%)
Yes	485 (35.02%)	329 (33.95%)	156 (37.50%)
Mechanical ventilation, n (%)				0.544
No	728 (52.56%)	515 (53.15%)	213 (51.20%)
Yes	657 (47.44%)	454 (46.85%)	203 (48.80%)
Ventilator weaning failure, n (%)				0.455
No	1316 (95.02%)	924 (95.36%)	392 (94.23%)
Yes	69 (4.98%)	45 (4.64%)	24 (5.77%)
Vasoactive medications, n (%)				0.225
No	1175 (84.84%)	830 (85.66%)	345 (82.93%)
Yes	210 (15.16%)	139 (14.34%)	71 (17.07%)
CRRT use, n (%)				0.008
No	1254 (90.54%)	891 (91.95%)	363 (87.26%)
Yes	131 (9.46%)	78 (8.05%)	53 (12.74%)
ECMO use, n (%)				0.527
No	1373 (99.13%)	959 (98.97%)	414 (99.52%)
Yes	12 (0.87%)	10 (1.03%)	2 (0.48%)
Anticoagulant use, n (%)				0.339
No	1099 (79.35%)	776 (80.08%)	323 (77.64%)
Yes	286 (20.65%)	193 (19.92%)	93 (22.36%)
Tracheostomy, n (%)				0.598
No	1149 (82.96%)	800 (82.56%)	349 (83.89%)
Yes	236 (17.04%)	169 (17.44%)	67 (16.11%)
Comorbidity,n (%)
Hypertension, n (%)				0.267
No	766 (55.31%)	526 (54.28%)	240 (57.69%)
Yes	619 (44.69%)	443 (45.72%)	176 (42.31%)
Diabetes mellitus, n (%)				0.335
No	1081 (78.05%)	749 (77.30%)	332 (79.81%)
Yes	304 (21.95%)	220 (22.70%)	84 (20.19%)
Diabetes-related complications, n (%)				0.73
No	1333 (96.25%)	931 (96.08%)	402 (96.63%)
Yes	52 (3.75%)	38 (3.92%)	14 (3.37%)
Hyperlipidemia, n (%)				1
No	1370 (98.92%)	958 (98.86%)	412 (99.04%)
Yes	15 (1.08%)	11 (1.14%)	4 (0.96%)
Hyperlactatemia, n (%)				0.698
No	1364 (98.48%)	953 (98.35%)	411 (98.80%)
Yes	21 (1.52%)	16 (1.65%)	5 (1.20%)
Coronary heart disease, n (%)				0.421
No	1212 (87.51%)	853 (88.03%)	359 (86.30%)
Yes	173 (12.49%)	116 (11.97%)	57 (13.70%)
Atrial fibrillation, n (%)				0.754
No	1288 (93.00%)	903 (93.19%)	385 (92.55%)
Yes	97 (7.00%)	66 (6.81%)	31 (7.45%)
Chronic renal insufficiency, n (%)				0.762
No	1343 (96.97%)	941 (97.11%)	402 (96.63%)
Yes	42 (3.03%)	28 (2.89%)	14 (3.37%)
Heart failure, n (%)				1
No	1231 (88.88%)	861 (88.85%)	370 (88.94%)
Yes	154 (11.12%)	108 (11.15%)	46 (11.06%)
Anemia, n (%)				1
No	1191 (85.99%)	833 (85.96%)	358 (86.06%)
Yes	194 (14.01%)	136 (14.04%)	58 (13.94%)
Infection site, n (%)
Liver abscess, n (%)				1
No	1375 (99.28%)	962 (99.28%)	413 (99.28%)
Yes	10 (0.72%)	7 (0.72%)	3 (0.72%)
Biliary tract infection, n (%)				1
No	1379 (99.57%)	965 (99.59%)	414 (99.52%)
Yes	6 (0.43%)	4 (0.41%)	2 (0.48%)
Intra-abdominal infection, n (%)				0.189
No	1348 (97.33%)	939 (96.90%)	409 (98.32%)
Yes	37 (2.67%)	30 (3.10%)	7 (1.68%)
Pneumonia, n (%)				1
No	361 (26.06%)	253 (26.11%)	108 (25.96%)
Yes	1024 (73.94%)	716 (73.89%)	308 (74.04%)
Urinary tract infection, n (%)				0.114
No	1244 (89.82%)	879 (90.71%)	365 (87.74%)
Yes	141 (10.18%)	90 (9.29%)	51 (12.26%)
Intracranial infection, n (%)				0.985
No	1307 (94.37%)	915 (94.43%)	392 (94.23%)
Yes	78 (5.63%)	54 (5.57%)	24 (5.77%)
Acute organ injury, n (%)
Acute liver injury, n (%)				0.682
No	1172 (84.62%)	823 (84.93%)	349 (83.89%)
Yes	213 (15.38%)	146 (15.07%)	67 (16.11%)
Acute kidney injury, n (%)				0.791
No	1111 (80.22%)	775 (79.98%)	336 (80.77%)
Yes	274 (19.78%)	194 (20.02%)	80 (19.23%)
ARDS, n (%)				0.475
No	814 (58.77%)	576 (59.44%)	238 (57.21%)
Yes	571 (41.23%)	393 (40.56%)	178 (42.79%)
MODS, n (%)				0.303
No	1361 (98.27%)	955 (98.56%)	406 (97.60%)
Yes	24 (1.73%)	14 (1.44%)	10 (2.40%)
Altered mental status, n (%)				0.729
No	1337 (96.53%)	937 (96.70%)	400 (96.15%)
Yes	48 (3.47%)	32 (3.30%)	16 (3.85%)
Stroke, n (%)				0.593
No	706 (50.97%)	499 (51.50%)	207 (49.76%)
Yes	679 (49.03%)	470 (48.50%)	209 (50.24%)
Metabolic encephalopathy, n (%)				0.781
No	1370 (98.92%)	959 (98.97%)	411 (98.80%)
Yes	15 (1.08%)	10 (1.03%)	5 (1.20%)
Hepatic encephalopathy, n (%)				0.175
No	1363 (98.41%)	957 (98.76%)	406 (97.60%)
Yes	22 (1.59%)	12 (1.24%)	10 (2.40%)
Ventricular fibrillation, n (%)				0.732
No	1375 (99.28%)	961 (99.17%)	414 (99.52%)
Yes	10 (0.72%)	8 (0.83%)	2 (0.48%)
Cardiac arrest, n (%)				1
No	1312 (94.73%)	918 (94.74%)	394 (94.71%)
Yes	73 (5.27%)	51 (5.26%)	22 (5.29%)
Complication, n (%)
Coagulopathy, n (%)				0.349
No	1312 (94.73%)	922 (95.15%)	390 (93.75%)
Yes	73 (5.27%)	47 (4.85%)	26 (6.25%)
DIC, n (%)				0.255
No	1370 (98.92%)	956 (98.66%)	414 (99.52%)
Yes	15 (1.08%)	13 (1.34%)	2 (0.48%)
Sepsis, n (%)				0.381
No	1178 (85.05%)	830 (85.66%)	348 (83.65%)
Yes	207 (14.95%)	139 (14.34%)	68 (16.35%)

## Sheet: study variables
	Description of the study variables.
	SN	Predictors	Description	Types	Values
	1	Age	Age of the patient (years)	Continuous	19-101
	2	Gender	Sex of the patient	Categorical	0 Female 1 Male
	3	SO2	Oxygen Saturation	Continuous	30.30-100.90
	4	pH	Measure of blood acidity/alkalinity	Continuous	6.85-7.60
	5	HCO3-	Bicarbonate	Continuous	4.50-54.40
	6	BE	Base Excess	Continuous	-28.00-31.80
	7	PO2	Partial Pressure of Oxygen	Continuous	24.10-388.00
	8	PCO2	Partial Pressure of Carbon Dioxide	Continuous	13.70-153.00
	9	AG	Anion Gap	Continuous	2.10-36.20
	10	WBC count	White Blood Cell count	Continuous	0.44-85.01
	11	HGB	Hemoglobin	Continuous	18.00-216.00
	12	RBC count	Red Blood Cell count	Continuous	0.55-7.60
	13	HCT	Hematocrit	Continuous	7.00-64.00
	14	RDW-SD	Red Cell Distribution Width - Standard Deviation	Continuous	31.60-121.00
	15	RDW-CV	Red Cell Distribution Width - Coefficient of Variation	Continuous	10.60-28.20
	16	MCV	Mean Corpuscular Volume	Continuous	66.90-126.20
	17	MCHC	Mean Corpuscular Hemoglobin Concentration	Continuous	261.00-579.00
	18	MCH	Mean Corpuscular Hemoglobin	Continuous	18.30-50.40
	19	PLT count	Platelet count	Continuous	3.00-785.00
	20	PDW	Platelet Distribution Width	Continuous	6.50-29.50
	21	MPV	Mean Platelet Volume	Continuous	6.50-16.30
	22	Neutrophils percentage	Percentage of neutrophils	Continuous	12.20-98.80
	23	Neutrophils count	Absolute number of neutrophils	Continuous	0.18-49.19
	24	Monocytes percentage	Percentage of monocytes	Continuous	0.10-50.60
	25	Monocytes count	Absolute number of monocytes	Continuous	0.01-4.14
	26	Lymphocytes percentage	Percentage of lymphocytes	Continuous	0.40-87.20
	27	Lymphocytes count	Absolute number of lymphocytes	Continuous	0.06-74.15
	28	hs-CRP	high-sensitivity C-Reactive Protein	Continuous	5.00-229.70
	29	PCT	Procalcitonin	Continuous	0.01-200.00
	30	Urea	serum Urea	Continuous	1.23-72.21
	31	Creatinine	serum Creatinine	Continuous	4.40-1282.30
	32	UA	Uric Acid	Continuous	36.00-1318.00
	33	CYSC	Cystatin C	Continuous	0.36-9.39
	34	Serum CO2	Serum CO2	Continuous	10.50-43.00
	35	TBIL	Total Bilirubin	Continuous	1.60-421.60
	36	DBIL	Direct Bilirubin	Continuous	0.50-376.80
	37	AST	Aspartate Aminotransferase	Continuous	6.20-33466.00
	38	ALT	Alanine Aminotransferase	Continuous	1.10-15189.00
	39	ALP	Alkaline Phosphatase	Continuous	19.00-1008.00
	40	γ-GGT	Gamma-Glutamyl Transferase	Continuous	5.00-1798.00
	41	TP	Total Protein	Continuous	27.00-96.00
	42	ALB	Albumin	Continuous	13.30-53.90
	43	AFU	Alpha-L-Fucosidase	Continuous	3.10-101.40
	44	ADA	Adenosine Deaminase	Continuous	0.01-70.40
	45	CHE	Cholinesterase	Continuous	687.00-13996.00
	46	PA	Prealbumin	Continuous	6.80-631.10
	47	α-HBDH	Alpha-Hydroxybutyrate Dehydrogenase	Continuous	68.00-8445.00
	48	TG	Triglycerides	Continuous	0.16-17.47
	49	CHOL	Cholesterol	Continuous	0.69-13.41
	50	CK	Creatine Kinase	Continuous	4.00-66608.00
	51	LDH	Lactate Dehydrogenase	Continuous	98.00-28259.00
	52	Na	serum Sodium	Continuous	114.20-183.40
	53	Ca	serum Calcium	Continuous	1.50-3.67
	54	P	serum Phosphorus	Continuous	0.05-3.87
	55	K	serum Potassium	Continuous	2.23-6.61
	56	Mg	serum Magnesium	Continuous	0.38-1.70
	57	TT	Thrombin Time	Continuous	12.50-240.00
	58	PT	Prothrombin Time	Continuous	9.70-120.00
	59	Fibrinogen	Fibrinogen	Continuous	0.17-11.66
	60	D-dimer	D-dimer	Continuous	0.10-40.00
	61	NT-proBNP	N-terminal pro-B-type natriuretic peptide	Continuous	9.78-35000.00
	62	Surgery	Surgical intervention during hospitalization	Categorical	0 No surgical intervention 1 Surgical intervention
	63	Endotracheal intubation	Insertion of a tube into the trachea	Categorical	0 No insertion of a tube into the trachea 1 Insertion of a tube into the trachea
	64	Mechanical ventilation	Implementation of mechanical ventilation	Categorical	0 No implementation of mechanical ventilation 1 Implementation of mechanical ventilation
	65	Ventilator weaning failure	Difficult to wean from mechanical ventilation	Categorical	0 Able to wean from mechanical ventilation 1 Difficult to wean from mechanical ventilation
	66	Vasoactive medications	Administration of vasoactive drugs	Categorical	0 No requirement for vasoactive agents 1 Administration of vasoactive drugs
	67	CRRT use	Continuous Renal Replacement Therapy	Categorical	0 Absence of CRRT requirement 1 Continuous renal replacement therapy
	68	ECMO use	Extracorporeal Membrane Oxygenation	Categorical	0 No initiation of ECMO support 1 Initiation of ECMO support
	69	Anticoagulant use	Administration of anticoagulants	Categorical	0 Absence of anticoagulation therapy 1 Administration of anticoagulants
	70	Tracheostomy	Tracheostomy implementation	Categorical	0 No requirement for tracheostomy 1 Tracheostomy implementation
	71	Hypertension	History of hypertension	Categorical	0 No history of hypertension 1 History of hypertension
	72	Diabetes mellitus	History of Diabetes mellitus	Categorical	0 No history of diabetes mellitus 1 History of diabetes mellitus
	73	Diabetes-related complications	Presence of diabetic complications	Categorical	0 No presence of diabetic complications 1 Presence of diabetic complications
	74	Hyperlipidemia	Presence of hyperlipidemia	Categorical	0 No presence of hyperlipidemia 1 Presence of hyperlipidemia
	75	Hyperlactatemia	Presence of hyperlactatemia	Categorical	0 No presence of hyperlactatemia 1 Presence of hyperlactatemia
	76	Coronary heart disease	History of coronary heart disease	Categorical	0 No history of coronary heart disease 1 History of coronary heart disease
	77	Atrial fibrillation	History of atrial fibrillation	Categorical	0 No history of atrial fibrillation 1 History of atrial fibrillation
	78	Chronic renal insufficiency	Presence of chronic renal insufficiency	Categorical	0 No presence of chronic renal insufficiency 1 Presence of chronic renal insufficiency
	79	Heart failure	Presence of heart failure	Categorical	0 No presence of heart failure 1 Presence of heart failure
	80	Anemia	Presence of anemia	Categorical	0 No presence of anemia 1 Presence of anemia
	81	Liver abscess	Presence of liver abscess	Categorical	0 No presence of liver abscess 1 Presence of liver abscess
	82	Biliary tract infection	Presence of biliary tract infection	Categorical	0 No presence of biliary tract infection 1 Presence of biliary tract infection
	83	Intra-abdominal infection	Presence of intra-abdominal infection	Categorical	0 No presence of intra-abdominal infection 1 Presence of intra-abdominal infection
	84	Pneumonia	Presence of pneumonia	Categorical	0 No presence of pneumonia 1 Presence of pneumonia
	85	Urinary tract infection	Presence of urinary tract infection	Categorical	0 No presence of urinary tract infection 1 Presence of urinary tract infection
	86	Intracranial infection	Presence of intracranial infection	Categorical	0 No presence of intracranial infection 1 Presence of intracranial infection
	87	Acute liver injury	Presence of acute liver injury	Categorical	0 No presence of acute liver injury 1 Presence of acute liver injury
	88	Acute kidney injury	Presence of acute kidney injury	Categorical	0 No presence of acute kidney injury 1 Presence of acute kidney injury
	89	ARDS	Presence of acute respiratory distress syndrome	Categorical	0 Absence of ARDS 1 Occurrence of ARDS
	90	MODS	Presence of multiple organ dysfunction syndrome	Categorical	0 Absence of Multiple organ dysfunction syndrome 1 Occurrence of Multiple organ dysfunction syndrome
	91	Altered mental status	Presence of altered mental status	Categorical	0 Absence of altered mental status 1 Occurrence of altered mental status
	92	Stroke	Presence of stroke	Categorical	0 Absence of stroke 1 Occurrence of stroke
	93	Metabolic encephalopathy	Presence of metabolic encephalopathy	Categorical	0 Absence of metabolic encephalopathy 1 Occurrence of metabolic encephalopathy
	94	Hepatic encephalopathy	Presence of hepatic encephalopathy	Categorical	0 Absence of hepatic encephalopathy 1 Occurrence of hepatic encephalopathy
	95	Ventricular fibrillation	Presence of ventricular fibrillation	Categorical	0 Absence of ventricular fibrillation 1 Occurrence of ventricular fibrillation
	96	Cardiac arrest	Presence of cardiac arrest	Categorical	0 Absence of cardiac arrest 1 Occurrence of cardiac arrest
	97	Coagulopathy	Presence of coagulopathy	Categorical	0 Absence of coagulopathy 1 Occurrence of coagulopathy
	98	DIC	Disseminated intravascular coagulation	Categorical	0 Absence of disseminated intravascular coagulation 1 Occurrence of disseminated intravascular coagulation
	99	Sepsis	Presence of sepsis	Categorical	0 Absence of sepsis 1 Occurrence of sepsis

## Sheet: Baseline characterization and c
Table 1 Baseline characterization and comparison.
Variables	Total (N = 969)	MDR-KP-related Septic Shock		P value
		No (N = 806)	Yes (N = 163)
Demography
Age(year), Median (IQR)	65.00 (54.00, 75.00)	64.00 (54.00, 74.00)	68 (56.00, 76.50)	0.036
Gender, n (%)				0.645
Female	285 (29.41)	240 (29.78)	45 (27.61)
Male	684 (70.59)	566 (70.22)	118 (72.39)
Laboratory results
SO2 (%), Median (IQR)	97.10 (97.07, 97.12)	97.10(97.00, 97.14)	96.11 (96.05, 97.10)	0.153
pH, Median (IQR)	7.42 (7.40, 7.42)	7.42 (7.41, 7.43)	7.43 (7.42, 7.44)	0.369
HCO3-(mmol/L), Median (IQR)	24.80 (21.00, 28.90)	25.15 (21.33, 29.17)	22.80 (20.40, 26.50)	0.004
BE(mmol/L), Median (IQR)	0.60 (-3.90, 4.40)	1.05 (-3.77, 5.07)	‘-2.10 (-4.50, 1.90)	0.003
PO2(mmHg), Median (IQR)	85.70 (70.00, 115.00)	87.40 (70.40, 115.00)	82.80 (67.50, 112.50)	0.31
PCO2(mmHg),Median (IQR)	38.50 (32.80, 44.50)	38.80 (32.92, 44.58)	36.40 (30.70, 42.95)	0.081
AG(mmHg), Median (IQR)	11.90 (11.90, 11.90)	11.90 (11.90, 11.90)	11.90 (11.90, 12.25)	0.109
WBC count(109/L), Median (IQR)	10.38 (7.12, 14.68)	10.59 (7.34, 14.76)	9.07 (6.30, 13.31)	0.01
HGB (g/L), Median (IQR)	113.00 (95.00, 136.00)	113.50 (95.25, 137.00)	112.00 (91.50, 130.50)	0.283
RBC count(1012/L), Median (IQR)	3.82 (3.17, 4.42)	3.82 (3.18, 4.44)	3.76 (3.02, 4.38)	0.17
HCT (%), Median (IQR)	34.80 (29.30, 40.80)	34.80 (29.60, 41.10)	34.50 (28.00, 39.50)	0.162
RDW-SD(fL), Median (IQR)	44.60 (41.90, 48.90)	44.50 (41.70, 48.60)	45.40 (43.05, 49.60)	0.016
RDW-CV(%), Median (IQR)	13.50 (12.80, 14.60)	13.50 (12.80, 14.60)	13.80 (13.10, 15.05)	0.003
MCV(fL), Median (IQR)	92.40(89.10, 96.00)	92.30 (89.03, 95.70)	92.90 (89.20, 96.50)	0.25
MCHC(g/L), Median (IQR)	327.00 (317.00, 336.00)	327.00 (317.00, 336.00)	327 (319.00, 335.00)	0.604
MCH(pg), Median (IQR)	30.10 (29.10, 31.40)	30.10 (29.00, 31.37)	30.40 (29.40, 31.65)	0.077
PLT count(109/L), Median (IQR)	191.00 (132.00, 249.00)	197.50 (141.25, 255.75)	140.00 (93.50, 218.00)	< 0.001
PDW(fL), Median (IQR)	12.10 (10.60, 14.40)	12.05 (10.60, 14.20)	12.40(10.70, 15.10)	0.113
MPV(fL), Median (IQR)	10.40 (9.60, 11.30)	10.40 (9.60, 11.30)	10.40 (9.60, 11.40)	0.405
Neutrophils percentage(%), Median (IQR)	84.90 (75.30, 90.60)	84.85 (74.90, 90.30)	86.10 (78.00, 91.95)	0.065
Neutrophils count(109/L), Median (IQR)	8.51 (5.37, 12.67)	8.74 (5.48, 12.85)	7.78 (4.48, 11.84)	0.027
Monocytes percentage (%), Median (IQR)	5.30 (3.60, 7.30)	5.50 (3.80, 7.50)	4.30 (2.60, 6.55)	< 0.001
Monocytes count(109/L), Median (IQR)	0.53 (0.35, 0.78)	0.55 (0.38, 0.80)	0.41 (0.22, 0.66)	< 0.001
Lymphocytes percentage(%), Median (IQR)	8.80 (4.90, 15.70)	8.90 (5.00, 15.57)	8.20 (4.20, 16.15)	0.221
Lymphocytes count(109/L), Median (IQR)	0.91 (0.59, 1.36)	0.93 (0.62, 1.39)	0.79 (0.41, 1.16)	< 0.001
hs-CRP(mg/L), Median (IQR)	75.41 (75.31, 75.46)	75.31 (75.30, 75.34)	76.31 (75.21, 76.35)	0.248
PCT, Median (IQR)	0.40 (0.09, 1.66)	0.39 (0.08, 1.06)	1.67 (0.36, 14.59)	< 0.001
Urea(mmol/L), Median (IQR)	6.78 (5.01, 10.07)	6.62 (4.85, 9.29)	9.22 (6.26, 13.98)	< 0.001
Creatinine(umol/L), Median (IQR)	70.40 (52.60, 94.00)	70.40 (51.00, 90.45)	79.80 (63.10, 136.05)	< 0.001
UA(umol/L), Median (IQR)	241.00 (165.00, 341.00)	241.00 (162.00, 332.75)	272.00 (182.50, 379.00)	< 0.001
CYSC(mg/L), Median (IQR)	0.95 (0.75, 1.26)	0.95 (0.73, 1.21)	1.14 (0.88, 1.61)	< 0.001
Serum CO2(mmol/L), Median (IQR)	25.15 (25.11, 25.17)	25.16 (25.10, 25.18)	25.14 (25.12, 25.20)	0.481
TBIL(umol/L), Median (IQR)	11.90 (8.00, 18.20)	11.90 (7.62, 17.40)	15.70 (9.65, 22.75)	< 0.001
DBIL(umol/L), Median (IQR)	5.60 (3.90, 8.40)	5.50 (3.80, 7.80)	7.70 (5.20, 13.05)	< 0.001
AST(U/L), Median (IQR)	27.85 (18.80, 49.40)	27.85 (18.40, 46.92)	32.20 (20.85, 76.00)	0.006
ALT(U/L), Median (IQR)	21.60 (12.90, 43.70)	21.60 (12.80, 41.38)	25.60 (13.25, 52.00)	0.201
ALP(U/L), Median (IQR)	77.00 (61.00, 108.00)	77.00 (61.00, 106.00)	81.00 (61.00, 109.50)	0.767
γ-GGT (U/L), Median (IQR)	30.00 (18.00, 62.00)	30 (17.00, 61.00)	32.00 (18.00, 67.00)	0.608
TP(g/L), Mean(SD)	59.32 ± 9.04	60.01 ± 8.70	55.87 ± 9.87	< 0.001
ALB(g/L), Mean(SD)	34.57 ± 6.66	34.92 ± 6.46	32.86 ± 7.34	0.001
AFU(U/L), Median (IQR)	18.70 (15.10, 23.70)	18.70 (15.00, 22.98)	20.10 (16.50, 27.25)	< 0.001
ADA(U/L), Median (IQR)	11.10 (8.80, 14.70)	11.10 (8.80, 14.57)	11.10 (8.80, 15.60)	0.353
CHE(U/L), Median (IQR)	4997.00 (3581.00, 6651.00)	4998.50 (3802.25, 6737.25)	4210.00 (2841.00, 5754.00)	< 0.001
PA(mg/dL), Median (IQR)	157.85 (107.20, 201.20)	158.80 (114.80, 204.07)	120.50 (82.75, 190.65)	< 0.001
α-HBDH(U/L), Median (IQR)	188.00 (149.00, 257.00)	188.00 (147.00, 242.00)	207.00 (163.00, 297.50)	< 0.001
TG(mmol/L), Median (IQR)	1.18 (0.88, 1.74)	1.18 (0.86, 1.72)	1.25 (0.95, 1.89)	0.238
CHOL(mmol/L), Median (IQR)	3.28 (2.58, 4.09)	3.28 (2.74, 4.13)	2.81 (2.04, 3.74)	< 0.001
CK(U/L), Median (IQR)	100.00 (45.00, 313.00)	100.00 (44.00, 316.00)	100.00 (50.00, 302.50)	0.427
LDH(U/L), Median (IQR)	241.00 (195.00, 326.00)	241.00 (193.00, 318.75)	262.00 (210.00, 383.00)	< 0.001
Na(mmol/L), Median (IQR)	140.30 (137.00, 143.10)	140.30 (136.93, 143.07)	140.30 (137.10, 144.15)	0.197
Ca(mmol/L), Median (IQR)	2.13 (2.02, 2.24)	2.13 (2.03, 2.26)	2.09 (1.94, 2.20)	< 0.001
P(mmol/L), Median (IQR)	0.97 (0.76, 1.19)	0.97 (0.76, 1.19)	0.97 (0.74, 1.20)	0.893
K(mmol/L), Median (IQR)	4.01 (3.7, 4.31)	4.00 (3.67, 4.26)	4.14 (3.78, 4.56)	< 0.001
Mg(mmol/L), Median (IQR)	0.87 (0.79, 0.96)	0.87 (0.80, 0.95)	0.88 (0.76, 0.98)	0.937
TT(s), Median (IQR)	17.00 (15.90, 18.30)	17.00 (15.90, 18.30)	17.10 (15.85, 18.55)	0.316
PT(s), Median (IQR)	14.00 (12.90, 15.30)	14.00 (12.70, 15.00)	15.10 (13.50, 17.60)	< 0.001
Fibrinogen (g/L), Median (IQR)	3.91 (2.82, 5.35)	3.91 (2.82, 5.19)	4.25 (2.82, 5.76)	0.149
D-dimer (mg/L), Median (IQR)	2.79 (1.46, 6.63)	2.79 (1.38, 5.82)	3.31 (1.77, 8.52)	0.006
NT-proBNP(pg/mL), Median (IQR)	863.55 (471.00, 1528.00)	863.55 (435.47, 1185.00)	1264.00 (742.55, 4236.00)	< 0.001
Treatment,n (%)
Surgery, n (%)				0.041
No	594 (61.30)	482 (59.80)	112 (68.71)
Yes	375 (38.70)	324 (40.20)	51 (31.29)
Endotracheal intubation, n (%)				< 0.001
No	640 (66.05)	576 (71.46)	64 (39.26)
Yes	329 (33.95)	230 (28.54)	99 (60.74)
Mechanical ventilation, n (%)				< 0.001
No	515 (53.15)	481 (59.68)	34 (20.86)
Yes	454 (46.85)	325 (40.32)	129 (79.14)
Ventilator weaning failure, n (%)				< 0.001
No	924 (95.36)	794 (98.51)	130 (79.75)
Yes	45 (4.64)	12 (1.49)	33 (20.25)
Vasoactive medications, n (%)				< 0.001
No	830 (85.66)	739 (91.69)	91 (55.83)
Yes	139 (14.34)	67 (8.31)	72 (44.17)
CRRT use, n (%)				< 0.001
No	891 (91.95)	766 (95.04)	125 (76.69)
Yes	78 (8.05)	40 (4.96)	38 (23.31)
ECMO use, n (%)				0.071
No	959 (98.97)	800 (99.26)	159 (97.55)
Yes	10 (1.03)	6 (0.74)	4 (2.45)
Anticoagulant use, n (%)				0.031
No	776 (80.08)	656 (81.39)	120 (73.62)
Yes	193 (19.92)	150 (18.61)	43 (26.38)
Tracheostomy, n (%)				0.109
No	800 (82.56)	673 (83.50)	127 (77.91)
Yes	169 (17.44)	133 (16.50)	36 (22.09)
Comorbidity,n (%)
Hypertension, n (%)				0.057
No	526 (54.28)	426 (52.85)	100 (61.35)
Yes	443 (45.72)	380 (47.15)	63 (38.65)
Diabetes mellitus, n (%)				0.183
No	749 (77.30)	630 (78.16)	119 (73.01)
Yes	220 (22.70)	176 (21.84)	44 (26.99)
Diabetes-related complications, n (%)				< 0.001
No	931 (96.08)	784 (97.27)	147 (90.18)
Yes	38 (3.92)	22 (2.73)	16 (9.82)
Hyperlipidemia, n (%)				0.005
No	958 (98.86)	801 (99.38)	157 (96.32)
Yes	11 (1.14)	5 (0.62)	6 (3.68)
Hyperlactatemia, n (%)				0.01
No	953 (98.35)	797 (98.88)	156 (95.71)
Yes	16 (1.65)	9 (1.12)	7 (4.29)
Coronary heart disease, n (%)				0.599
No	853 (88.03)	712 (88.34)	141 (86.50)
Yes	116 (11.97)	94 (11.66)	22 (13.50)
Atrial fibrillation, n (%)				0.066
No	903 (93.19)	757 (93.92)	146 (89.57)
Yes	66 (6.81)	49 (6.08)	17 (10.43)
Chronic renal insufficiency, n (%)				0.45
No	941 (97.11)	784 (97.27)	157 (96.32)
Yes	28 (2.89)	22 (2.73)	6 (3.68)
Heart failure, n (%)				0.084
No	861 (88.85)	723 (89.70)	138 (84.66)
Yes	108 (11.15)	83 (10.30)	25 (15.34)
Anemia, n (%)				0.164
No	833 (85.96)	699 (86.72)	134 (82.21)
Yes	136 (14.04)	107 (13.28)	29 (17.79)
Infection site, n (%)
Liver abscess, n (%)				0.097
No	962 (99.28)	802 (99.50)	160 (98.16)
Yes	7 (0.72)	4 (0.50)	3 (1.84)
Biliary tract infection, n (%)				0.134
No	965 (99.59)	804 (99.75)	161 (98.77)
Yes	4 (0.41)	2 (0.25)	2 (1.23)
Intra-abdominal infection, n (%)				< 0.001
No	939 (96.90)	796 (98.76)	143 (87.73)
Yes	30 (3.10)	10 (1.24)	20 (12.27)
Pneumonia, n (%)				0.049
No	253 (26.11)	221 (27.42)	32 (19.63)
Yes	716 (73.89)	585 (72.58)	131 (80.37)
Urinary tract infection, n (%)				0.06
No	879 (90.71)	738 (91.56)	141 (86.50)
Yes	90 (9.29)	68 (8.44)	22 (13.50)
Intracranial infection, n (%)				0.333
No	915 (94.43)	758 (94.04)	157 (96.32)
Yes	54 (5.57)	48 (5.96)	6 (3.68)
Acute organ injury, n (%)
Acute liver injury, n (%)				< 0.001
No	823 (84.93)	709 (87.97)	114 (69.94)
Yes	146 (15.07)	97 (12.03)	49 (30.06)
Acute kidney injury, n (%)				< 0.001
No	775 (79.98)	695 (86.23)	80 (49.08)
Yes	194 (20.02)	111 (13.77)	83 (50.92)
ARDS, n (%)				< 0.001
No	576 (59.44)	520 (64.52)	56 (34.36)
Yes	393 (40.56)	286 (35.48)	107 (65.64)
MODS, n (%)				< 0.001
No	955 (98.56)	802 (99.50)	153 (93.87)
Yes	14 (1.44)	4 (0.50)	10 (6.13)
Altered mental status, n (%)				0.366
No	937 (96.70)	777 (96.40)	160 (98.16)
Yes	32 (3.30)	29 (3.60)	3 (1.84)
Stroke, n (%)				< 0.001
No	499 (51.50)	391 (48.51)	108 (66.26)
Yes	470 (48.50)	415 (51.49)	55 (33.74)
Metabolic encephalopathy, n (%)				0.071
No	959 (98.97)	800 (99.26)	159 (97.55)
Yes	10 (1.03)	6 (0.74)	4 (2.45)
Hepatic encephalopathy, n (%)				0.702
No	957 (98.76)	795 (98.64)	162 (99.39)
Yes	12 (1.24)	11 (1.36)	1 (0.61)
Ventricular fibrillation, n (%)				0.628
No	961 (99.17)	800 (99.26)	161 (98.77)
Yes	8 (0.83)	6 (0.74)	2 (1.23)
Cardiac arrest, n (%)				< 0.001
No	918 (94.74)	773 (95.91)	145 (88.96)
Yes	51 (5.26)	33 (4.09)	18 (11.04)
Complication, n (%)
Coagulopathy, n (%)				< 0.001
No	922 (95.15)	784 (97.27)	138 (84.66)
Yes	47 (4.85)	22 (2.73)	25 (15.34)
DIC, n (%)				< 0.001
No	956 (98.66)	803 (99.63)	153 (93.87)
Yes	13 (1.34)	3 (0.37)	10 (6.13)
Sepsis, n (%)				< 0.001
No	830 (85.66)	760 (94.29)	70 (42.94)
Yes	139 (14.34)	46 (5.71)	93 (57.06)

## Sheet: Machine Learning Algorithms
Table 2 Predictive Performance Comparison of the Seven Types of Machine Learning Algorithms
Variables	Train Cohort
	AUC	Accuracy	Sensitivity	Specificity	PPV	NPV	F1 score
Logistic Regression	0.906	0.794	0.865	0.779	0.442	0.966	0.585
Decision Tree	0.846	0.909	0.85	0.916	0.558	0.98	0.674
Random Forest	0.972	0.899	0.969	0.885	0.63	0.993	0.763
XGBoost	0.913	0.858	0.785	0.872	0.554	0.953	0.65
SVM	0.901	0.808	0.828	0.804	0.461	0.959	0.592
KNN	0.997	0.986	1	0.983	0.921	1	0.959
LightGBM	0.817	0.782	0.693	0.8	0.412	0.928	0.517
	Test Cohort
Logistic Regression	0.865	0.724	0.81	0.708	0.331	0.954	0.47
Decision Tree	0.784	0.873	0.619	0.901	0.413	0.955	0.495
Random Forest	0.858	0.784	0.841	0.773	0.399	0.965	0.541
XGBoost	0.865	0.808	0.762	0.816	0.425	0.951	0.546
SVM	0.86	0.755	0.81	0.745	0.362	0.956	0.5
KNN	0.753	0.839	0.524	0.895	0.471	0.913	0.496
LightGBM	0.628	0.695	0.444	0.739	0.233	0.882	0.306

## Sheet:  Univariate and Multivariate an
Table 3 Univariate and Multivariate analysis of risk factors for MDR-KP-induced septic shock inpatients
Characteristics	Univariate analysis					Multivariate analysis
	Coefficients	SE	OR	95% CI	P value	Coefficients	SE	OR	95% CI	P value
Intercept						-3.634	0.239	0.026	0.016-0.041	<0.001
PCT	0.039	0.006	1.04	1.029-1.052	<0.001	0.029	0.006	1.029	1.016-1.042	<0.001
Sepsis	3.089	0.219	21.95	14.380-34.010	<0.001	2.422	0.253	11.269	6.890-18.630	<0.001
Acute kidney injury	1.871	0.187	6.496	4.508-9.392	<0.001	0.965	0.25	2.624	1.601-4.275	<0.001
Intra abdominal infection	2.41	0.398	11.133	5.219-25.260	<0.001	1.512	0.531	4.534	1.638-13.210	0.004
Vasoactive medications	2.166	0.203	8.727	5.874-13.020	<0.001	1.297	0.274	3.66	2.135-6.275	<0.001
Ventilator weaning failure	2.821	0.35	16.796	8.681-34.650	<0.001	1.418	0.445	4.131	1.751-10.110	0.001
Mechanical ventilation	1.725	0.206	5.615	3.794-8.518	<0.001	0.738	0.266	2.093	1.246-3.552	0.006
Abbreviations:SE, standard error; CI, confidence interval; OR, odds ratio .
