# Supplementary material for: Developing and validating a machine learning model to predict multidrug-resistant Klebsiella pneumoniae-related septic shock
Source: Front Immunol. 2025 Jan 10;15:1539465. doi: 10.3389/fimmu.2024.1539465 (PMC11757138; doi:10.3389/fimmu.2024.1539465)
Supplement: Supplementary file 3 [file Table2.xlsx]

## Sheet: Table S1
	Table S1 List of Abbreviations and Their Full Forms.
	Abbreviation	Full Form
	MDR-KP	Multidrug-resistant Klebsiella pneumoniae
	KP	Klebsiella pneumoniae
	AUC	Area Under the Receiver Operating Characteristic Curve
	qSOFA	quick Sequential [Sepsis-related] Organ Failure Assessment
	LASSO	Least Absolute Shrinkage and Selection Operator
	DT	Decision Tree
	RF	Random Forest
	XGBoost	eXtreme Gradient Boosting
	SVM	Support Vector Machine
	KNN	K-Nearest Neighbors
	LightGBM	Light Gradient Boosting Machine
	PCT	Procalcitonin
	RBC	Red Blood Cell
	HGB	Hemoglobin
	WBC	White Blood Cell
	HCT	Hematocrit
	RDW	Red Cell Distribution Width
	RDW-SD	Red Cell Distribution Width-Standard Deviation
	RDW-CV	Red Cell Distribution Width-Coefficient of Variation
	MCV	Mean Corpuscular Volume
	MCH	Mean Corpuscular Hemoglobin
	MCHC	Mean Corpuscular Hemoglobin Concentration
	PLT	Platelet Count
	PDW	Platelet Distribution Width
	MPV	Mean Platelet Volume
	hs-CRP	High-Sensitivity C-Reactive Protein
	UA	Uric Acid
	CYSC	Cystatin C
	TBIL	Total Bilirubin
	DBIL	Direct Bilirubin
	AST	Aspartate Aminotransferase
	ALT	Alanine Aminotransferase
	ALP	Alkaline Phosphatase
	γ-GGT	Gamma-Glutamyl Transferase
	TP	Total Protein
	ALB	Albumin
	AFU	Alpha-L-Fucosidase
	ADA	Adenosine Deaminase
	CHE	Cholinesterase
	PA	Prealbumin
	HBDH	Alpha-Hydroxybutyrate Dehydrogenase
	TG	Triglyceride
	CHOL	Cholesterol
	CK	Creatine Kinase
	LDH	Lactate Dehydrogenase
	Na	Sodium
	Ca	Calcium
	P	Phosphorus
	K	Potassium
	Mg	Magnesium
	TT	Thrombin Time
	PT	Prothrombin Time
	NT-proBNP	N-Terminal pro B-type Natriuretic Peptide
	CRRT	Continuous Renal Replacement Therapy
	ECMO	Extracorporeal Membrane Oxygenation
	ARDS	Acute Respiratory Distress Syndrome
	MODS	Multiple Organ Dysfunction Syndrome
	DIC	Disseminated Intravascular Coagulation
	BE	Base Excess
